# Supplementary material for: Projection of Young-Old and Old-Old with Functional Disability: Does Accounting for the Changing Educational Composition of the Elderly Population Make a Difference?
Source: PLoS One. 2015 May 14;10(5):e0126471. doi: 10.1371/journal.pone.0126471 (PMC4431717; doi:10.1371/journal.pone.0126471)
Supplement: S1 File — (XLS) [file pone.0126471.s004.xls]

## Sheet: Table 1
Table 1a Abridged Life Table for Singapore Resident Population, 1990
Age X	Probability of	Number of	Number of	Number of person-years	Total number of	Expectation
(Years)	dying between	survivors at	deaths between	lived between	person-years lived	of life at
	exact age x and x+n	exact age x	exact age x and x+n	exact age x and x+n	after exact age x	exact age x
	nqx	lx	ndx	nLx	Tx	ex
0	0.00623	100000	623	99439	7531019	75.3
1	0.00128	99377	127	397253	7431579	74.8
5	0.00101	99250	101	495998	7034326	70.9
10	0.0011	99149	109	495474	6538328	65.9
15	0.00207	99040	205	494689	6042853	61
20	0.0029	98835	286	493460	5548165	56.1
25	0.00314	98549	309	491970	5054705	51.3
30	0.00378	98239	371	490268	4562735	46.4
35	0.0054	97868	528	488019	4072466	41.6
40	0.00878	97340	854	484563	3584447	36.8
45	0.01494	96485	1442	478824	3099884	32.1
50	0.0275	95044	2614	468685	2621060	27.6
55	0.04757	92430	4397	451156	2152375	23.3
60	0.07683	88033	6764	423254	1701219	19.3
65	0.1168	81269	9493	382614	1277966	15.7
70	0.17975	71776	12902	326628	895352	12.5
75	0.2473	58875	14560	257975	568724	9.7
80	0.35154	44315	15579	182629	310749	7
85+	1	28736	28736	128120	128120	4.5
Note: "n" denotes the length of the interval between the age categories.
May 2014
Singapore Department of Statistics
Table 1b Abridged Life Table for Singapore Resident Population, 1991
Age X	Probability of	Number of	Number of	Number of person-years	Total number of	Expectation
(Years)	dying between	survivors at	deaths between	lived between	person-years lived	of life at
	exact age x and x+n	exact age x	exact age x and x+n	exact age x and x+n	after exact age x	exact age x
	nqx	lx	ndx	nLx	Tx	ex
0	0.00539	100000	539	99515	7564734	75.6
1	0.00127	99461	126	397592	7465219	75.1
5	0.00092	99335	92	496446	7067627	71.1
10	0.00123	99243	122	495911	6571181	66.2
15	0.00191	99121	189	495132	6075271	61.3
20	0.00285	98932	282	493954	5580139	56.4
25	0.00299	98650	295	492511	5086185	51.6
30	0.00367	98355	361	490871	4593675	46.7
35	0.00514	97994	504	488710	4102803	41.9
40	0.00839	97490	818	485404	3614094	37.1
45	0.01535	96672	1484	479649	3128690	32.4
50	0.0256	95188	2437	469848	2649041	27.8
55	0.04513	92751	4186	453292	2179193	23.5
60	0.075	88565	6642	426222	1725901	19.5
65	0.11445	81923	9376	386176	1299679	15.9
70	0.17252	72547	12516	331447	913503	12.6
75	0.24657	60032	14802	263154	582056	9.7
80	0.34712	45230	15700	186898	318902	7.1
85+	1	29529	29529	132004	132004	4.5
Note: "n" denotes the length of the interval between the age categories.
May 2014
Singapore Department of Statistics
Table 1c Abridged Life Table for Singapore Resident Population, 1992
Age X	Probability of	Number of	Number of	Number of person-years	Total number of	Expectation
(Years)	dying between	survivors at	deaths between	lived between	person-years lived	of life at
	exact age x and x+n	exact age x	exact age x and x+n	exact age x and x+n	after exact age x	exact age x
	nqx	lx	ndx	nLx	Tx	ex
0	0.00494	100000	494	99555	7591953	75.9
1	0.00121	99506	120	397783	7492398	75.3
5	0.00093	99386	92	496698	7094616	71.4
10	0.00122	99293	121	496164	6597918	66.4
15	0.00195	99172	194	495378	6101754	61.5
20	0.00273	98979	270	494219	5606376	56.6
25	0.00274	98709	270	492868	5112157	51.8
30	0.0034	98439	335	491355	4619289	46.9
35	0.00465	98104	456	489378	4127933	42.1
40	0.00838	97648	819	486192	3638555	37.3
45	0.01381	96829	1338	480802	3152363	32.6
50	0.02473	95492	2362	471553	2671561	28
55	0.04401	93130	4098	455402	2200008	23.6
60	0.07288	89031	6489	428935	1744605	19.6
65	0.11265	82543	9299	389467	1315670	15.9
70	0.17037	73244	12479	335025	926203	12.6
75	0.24933	60766	15151	265951	591178	9.7
80	0.33677	45615	15362	189670	325227	7.1
85+	1	30253	30253	135558	135558	4.5
Note: "n" denotes the length of the interval between the age categories.
May 2014
Singapore Department of Statistics
Table 1d Abridged Life Table for Singapore Resident Population, 1993
Age X	Probability of	Number of	Number of	Number of person-years	Total number of	Expectation
(Years)	dying between	survivors at	deaths between	lived between	person-years lived	of life at
	exact age x and x+n	exact age x	exact age x and x+n	exact age x and x+n	after exact age x	exact age x
	nqx	lx	ndx	nLx	Tx	ex
0	0.0045	100000	450	99595	7605722	76.1
1	0.00129	99550	129	397943	7506127	75.4
5	0.0008	99421	80	496909	7108184	71.5
10	0.00117	99342	116	496420	6611276	66.6
15	0.00197	99226	195	495642	6114856	61.6
20	0.00268	99031	265	494490	5619214	56.7
25	0.00261	98765	258	493182	5124724	51.9
30	0.00319	98508	314	491752	4631542	47
35	0.00484	98193	476	489777	4139790	42.2
40	0.00821	97718	802	486584	3650013	37.4
45	0.01358	96916	1317	481288	3163429	32.6
50	0.0243	95599	2323	472188	2682141	28.1
55	0.04254	93276	3968	456460	2209953	23.7
60	0.07062	89308	6307	430772	1753493	19.6
65	0.11211	83001	9306	391740	1322722	15.9
70	0.1701	73695	12536	337137	930981	12.6
75	0.2523	61159	15430	267221	593845	9.7
80	0.33515	45729	15326	190330	326624	7.1
85+	1	30403	30403	136294	136294	4.5
Note: "n" denotes the length of the interval between the age categories.
May 2014
Singapore Department of Statistics
Table 1e Abridged Life Table for Singapore Resident Population, 1994
Age X	Probability of	Number of	Number of	Number of person-years	Total number of	Expectation
(Years)	dying between	survivors at	deaths between	lived between	person-years lived	of life at
	exact age x and x+n	exact age x	exact age x and x+n	exact age x and x+n	after exact age x	exact age x
	nqx	lx	ndx	nLx	Tx	ex
0	0.0041	100000	410	99631	7620155	76.2
1	0.00125	99590	125	398112	7520524	75.5
5	0.00075	99466	75	497141	7122412	71.6
10	0.0011	99391	110	496680	6625271	66.7
15	0.00194	99281	193	495925	6128591	61.7
20	0.00258	99089	256	494804	5632666	56.8
25	0.00241	98833	238	493570	5137862	52
30	0.00308	98595	304	492216	4644292	47.1
35	0.00495	98291	486	490240	4152076	42.2
40	0.00783	97805	766	487110	3661836	37.4
45	0.01354	97039	1314	481911	3174726	32.7
50	0.02344	95725	2244	473017	2692815	28.1
55	0.04154	93482	3883	457700	2219798	23.7
60	0.06849	89598	6136	432652	1762098	19.7
65	0.10981	83462	9165	394399	1329446	15.9
70	0.17196	74297	12776	339546	935047	12.6
75	0.25511	61521	15695	268369	595501	9.7
80	0.33579	45826	15388	190662	327131	7.1
85+	1	30439	30439	136469	136469	4.5
Note: "n" denotes the length of the interval between the age categories.
May 2014
Singapore Department of Statistics
Table 1f Abridged Life Table for Singapore Resident Population, 1995
Age X	Probability of	Number of	Number of	Number of person-years	Total number of	Expectation
(Years)	dying between	survivors at	deaths between	lived between	person-years lived	of life at
	exact age x and x+n	exact age x	exact age x and x+n	exact age x and x+n	after exact age x	exact age x
	nqx	lx	ndx	nLx	Tx	ex
0	0.00379	100000	379	99659	7631477	76.3
1	0.00124	99621	124	398236	7531818	75.6
5	0.00073	99497	73	497303	7133582	71.7
10	0.00116	99424	115	496833	6636279	66.7
15	0.00196	99309	194	496059	6139446	61.8
20	0.00254	99115	252	494944	5643387	56.9
25	0.00257	98863	254	493681	5148442	52.1
30	0.00314	98609	310	492271	4654762	47.2
35	0.00508	98299	499	490249	4162490	42.3
40	0.00765	97800	748	487132	3672241	37.5
45	0.01285	97052	1247	482144	3185110	32.8
50	0.0236	95805	2261	473373	2702966	28.2
55	0.04029	93544	3769	458299	2229593	23.8
60	0.06646	89776	5967	433961	1771294	19.7
65	0.1076	83809	9018	396499	1337332	16
70	0.17126	74791	12809	341932	940833	12.6
75	0.25227	61982	15636	270820	598901	9.7
80	0.34424	46346	15954	191844	328082	7.1
85+	1	30392	30392	136238	136238	4.5
Note: "n" denotes the length of the interval between the age categories.
May 2014
Singapore Department of Statistics
Table 1g Abridged Life Table for Singapore Resident Population, 1996
Age X	Probability of	Number of	Number of	Number of person-years	Total number of	Expectation
(Years)	dying between	survivors at	deaths between	lived between	person-years lived	of life at
	exact age x and x+n	exact age x	exact age x and x+n	exact age x and x+n	after exact age x	exact age x
	nqx	lx	ndx	nLx	Tx	ex
0	0.00361	100000	361	99675	7660642	76.6
1	0.0011	99639	110	398337	7560967	75.9
5	0.00074	99529	74	497463	7162630	72
10	0.00111	99456	110	497003	6665167	67
15	0.00178	99346	177	496286	6168164	62.1
20	0.00256	99169	254	495209	5671878	57.2
25	0.00248	98915	246	493960	5176669	52.3
30	0.00324	98669	320	492546	4682709	47.5
35	0.00471	98349	464	490588	4190163	42.6
40	0.00749	97886	733	487596	3699575	37.8
45	0.012	97152	1166	482846	3211979	33.1
50	0.02317	95986	2224	474371	2729133	28.4
55	0.03756	93762	3521	460009	2254762	24
60	0.06472	90241	5840	436605	1794753	19.9
65	0.1045	84401	8820	399956	1358148	16.1
70	0.16396	75581	12392	346927	958191	12.7
75	0.25117	63189	15871	276268	611265	9.7
80	0.34495	47318	16322	195785	334997	7.1
85+	1	30996	30996	139212	139212	4.5
Note: "n" denotes the length of the interval between the age categories.
May 2014
Singapore Department of Statistics
Table 1h Abridged Life Table for Singapore Resident Population, 1997
Age X	Probability of	Number of	Number of	Number of person-years	Total number of	Expectation
(Years)	dying between	survivors at	deaths between	lived between	person-years lived	of life at
	exact age x and x+n	exact age x	exact age x and x+n	exact age x and x+n	after exact age x	exact age x
	nqx	lx	ndx	nLx	Tx	ex
0	0.00364	100000	364	99673	7691545	76.9
1	0.00111	99636	111	398324	7591872	76.2
5	0.00062	99526	62	497474	7193548	72.3
10	0.00102	99464	102	497066	6696074	67.3
15	0.00173	99362	172	496382	6199009	62.4
20	0.00242	99191	240	495354	5702627	57.5
25	0.00253	98951	250	494130	5207272	52.6
30	0.00315	98701	311	492729	4713142	47.8
35	0.00444	98390	437	490860	4220414	42.9
40	0.00726	97953	711	487990	3729554	38.1
45	0.01144	97243	1113	483431	3241564	33.3
50	0.02122	96130	2040	475550	2758134	28.7
55	0.03543	94090	3334	462116	2282584	24.3
60	0.06399	90756	5807	439263	1820468	20.1
65	0.10262	84949	8717	402951	1381205	16.3
70	0.1562	76232	11908	351389	978254	12.8
75	0.24344	64324	15659	282472	626865	9.7
80	0.34641	48665	16858	201180	344393	7.1
85+	1	31807	31807	143212	143212	4.5
Note: "n" denotes the length of the interval between the age categories.
May 2014
Singapore Department of Statistics
Table 1i Abridged Life Table for Singapore Resident Population, 1998
Age X	Probability of	Number of	Number of	Number of person-years	Total number of	Expectation
(Years)	dying between	survivors at	deaths between	lived between	person-years lived	of life at
	exact age x and x+n	exact age x	exact age x and x+n	exact age x and x+n	after exact age x	exact age x
	nqx	lx	ndx	nLx	Tx	ex
0	0.00347	100000	347	99687	7730136	77.3
1	0.001	99653	99	398412	7630449	76.6
5	0.00058	99553	58	497621	7232037	72.6
10	0.00091	99495	90	497250	6734416	67.7
15	0.00158	99405	157	496631	6237165	62.7
20	0.00241	99247	240	495639	5740535	57.8
25	0.0023	99008	228	494470	5244896	53
30	0.00302	98780	298	493156	4750426	48.1
35	0.0042	98482	414	491377	4257269	43.2
40	0.00693	98068	680	488641	3765893	38.4
45	0.01103	97388	1075	484255	3277252	33.7
50	0.01958	96314	1886	476853	2792997	29
55	0.034	94428	3211	464111	2316144	24.5
60	0.06172	91217	5630	442008	1852033	20.3
65	0.09935	85586	8503	406674	1410025	16.5
70	0.14786	77083	11397	356923	1003351	13
75	0.23783	65686	15622	289374	646427	9.8
80	0.34008	50064	17026	207754	357053	7.1
85+	1	33038	33038	149299	149299	4.5
Note: "n" denotes the length of the interval between the age categories.
May 2014
Singapore Department of Statistics
Table 1j Abridged Life Table for Singapore Resident Population, 1999
Age X	Probability of	Number of	Number of	Number of person-years	Total number of	Expectation
(Years)	dying between	survivors at	deaths between	lived between	person-years lived	of life at
	exact age x and x+n	exact age x	exact age x and x+n	exact age x and x+n	after exact age x	exact age x
	nqx	lx	ndx	nLx	Tx	ex
0	0.00338	100000	338	99696	7758602	77.6
1	0.00106	99662	106	398438	7658906	76.8
5	0.00057	99557	57	497641	7260468	72.9
10	0.00096	99500	96	497259	6762827	68
15	0.00152	99404	152	496640	6265568	63
20	0.0023	99252	228	495691	5768928	58.1
25	0.00224	99024	221	494567	5273236	53.3
30	0.003	98803	296	493273	4778669	48.4
35	0.0044	98506	433	491450	4285396	43.5
40	0.00679	98073	666	488703	3793947	38.7
45	0.01106	97408	1078	484345	3305243	33.9
50	0.01868	96330	1799	477153	2820898	29.3
55	0.0318	94531	3006	465140	2343745	24.8
60	0.05801	91525	5309	444350	1878605	20.5
65	0.09695	86215	8358	410181	1434255	16.6
70	0.14164	77857	11027	361717	1024074	13.2
75	0.23145	66830	15468	295479	662357	9.9
80	0.33959	51362	17442	213205	366878	7.1
85+	1	33920	33920	153673	153673	4.5
Note: "n" denotes the length of the interval between the age categories.
May 2014
Singapore Department of Statistics
Table 1k Abridged Life Table for Singapore Resident Population, 2000
Age X	Probability of	Number of	Number of	Number of person-years	Total number of	Expectation
(Years)	dying between	survivors at	deaths between	lived between	person-years lived	of life at
	exact age x and x+n	exact age x	exact age x and x+n	exact age x and x+n	after exact age x	exact age x
	nqx	lx	ndx	nLx	Tx	ex
0	0.00275	100000	275	99752	7800404	78
1	0.00102	99725	101	398696	7700652	77.2
5	0.00054	99623	54	497982	7301956	73.3
10	0.00086	99570	85	497635	6803974	68.3
15	0.00158	99484	158	497027	6306339	63.4
20	0.0024	99327	238	496037	5809312	58.5
25	0.0022	99088	218	494897	5313275	53.6
30	0.00297	98870	294	493618	4818378	48.7
35	0.00431	98577	425	491820	4324760	43.9
40	0.00666	98151	653	489124	3832940	39.1
45	0.01067	97498	1040	484890	3343817	34.3
50	0.01771	96458	1709	478019	2858926	29.6
55	0.03162	94749	2996	466257	2380907	25.1
60	0.0545	91753	5001	446264	1914651	20.9
65	0.09032	86752	7836	414172	1468387	16.9
70	0.13588	78916	10723	367774	1054215	13.4
75	0.22243	68193	15169	303045	686441	10.1
80	0.32911	53025	17451	221496	383396	7.2
85+	1	35574	35574	161900	161900	4.6
Note: "n" denotes the length of the interval between the age categories.
May 2014
Singapore Department of Statistics
Table 1l Abridged Life Table for Singapore Resident Population, 2001
Age X	Probability of	Number of	Number of	Number of person-years	Total number of	Expectation
(Years)	dying between	survivors at	deaths between	lived between	person-years lived	of life at
	exact age x and x+n	exact age x	exact age x and x+n	exact age x and x+n	after exact age x	exact age x
	nqx	lx	ndx	nLx	Tx	ex
0	0.0025	100000	250	99775	7829221	78.3
1	0.00095	99750	95	398811	7729446	77.5
5	0.00049	99655	49	498154	7330635	73.6
10	0.00075	99606	75	497845	6832481	68.6
15	0.00159	99532	158	497264	6334636	63.6
20	0.00239	99374	237	496275	5837372	58.7
25	0.00222	99136	220	495132	5341097	53.9
30	0.0029	98917	287	493866	4845964	49
35	0.00439	98630	433	492067	4352098	44.1
40	0.00647	98197	635	489396	3860031	39.3
45	0.01045	97562	1019	485260	3370635	34.5
50	0.01737	96542	1677	478520	2885375	29.9
55	0.03218	94866	3053	466696	2406855	25.4
60	0.05093	91813	4676	447373	1940159	21.1
65	0.08732	87137	7609	416660	1492786	17.1
70	0.13345	79527	10613	371105	1076126	13.5
75	0.21043	68914	14502	308319	705021	10.2
80	0.32211	54413	17527	228248	396703	7.3
85+	1	36886	36886	168455	168455	4.6
Note: "n" denotes the length of the interval between the age categories.
May 2014
Singapore Department of Statistics
Table 1m Abridged Life Table for Singapore Resident Population, 2002
Age X	Probability of	Number of	Number of	Number of person-years	Total number of	Expectation
(Years)	dying between	survivors at	deaths between	lived between	person-years lived	of life at
	exact age x and x+n	exact age x	exact age x and x+n	exact age x and x+n	after exact age x	exact age x
	nqx	lx	ndx	nLx	Tx	ex
0	0.00257	100000	257	99769	7859225	78.6
1	0.00082	99743	82	398808	7759457	77.8
5	0.00047	99661	47	498188	7360648	73.9
10	0.00059	99614	59	497922	6862460	68.9
15	0.00172	99555	172	497345	6364538	63.9
20	0.00251	99383	249	496293	5867194	59
25	0.00214	99134	212	495138	5370901	54.2
30	0.00272	98922	269	493934	4875763	49.3
35	0.00399	98652	393	492278	4381829	44.4
40	0.00613	98259	602	489788	3889551	39.6
45	0.01026	97656	1002	485776	3399763	34.8
50	0.01746	96654	1688	479050	2913987	30.1
55	0.02995	94966	2844	467720	2434937	25.6
60	0.04883	92122	4498	449363	1967217	21.4
65	0.08473	87624	7424	419556	1517854	17.3
70	0.13086	80199	10495	374757	1098297	13.7
75	0.20225	69704	14097	313276	723540	10.4
80	0.31133	55607	17312	234753	410263	7.4
85+	1	38295	38295	175510	175510	4.6
Note: "n" denotes the length of the interval between the age categories.
May 2014
Singapore Department of Statistics

## Sheet: Table 2
Table 2a Abridged Life Table for Singapore Resident Male Population, 1990
Age X	Probability of	Number of	Number of	Number of person-years	Total number of	Expectation
(Years)	dying between	survivors at	deaths between	lived between	person-years lived	of life at
	exact age x and x+n	exact age x	exact age x and x+n	exact age x and x+n	after exact age x	exact age x
	nqx	lx	ndx	nLx	Tx	ex
0	0.00658	100000	658	99408	7314696	73.1
1	0.00131	99342	130	397109	7215288	72.6
5	0.00112	99212	111	495783	6818179	68.7
10	0.00118	99101	117	495210	6322397	63.8
15	0.00267	98983	265	494256	5827186	58.9
20	0.00372	98719	367	492676	5332931	54
25	0.00406	98351	400	490758	4840255	49.2
30	0.00458	97952	449	488638	4349497	44.4
35	0.00642	97503	626	485951	3860859	39.6
40	0.01027	96877	995	481899	3374908	34.8
45	0.0185	95882	1774	474976	2893010	30.2
50	0.03494	94108	3288	462321	2418033	25.7
55	0.06147	90820	5582	440145	1955713	21.5
60	0.09859	85238	8404	405180	1515568	17.8
65	0.14408	76834	11070	356495	1110388	14.5
70	0.21643	65764	14233	293237	753893	11.5
75	0.29362	51531	15131	219827	460656	8.9
80	0.39827	36400	14497	145758	240829	6.6
85+	1	21903	21903	95071	95071	4.3
Note: "n" denotes the length of the interval between the age categories.
May 2014
Singapore Department of Statistics
Table 2b Abridged Life Table for Singapore Resident Male Population, 1991
Age X	Probability of	Number of	Number of	Number of person-years	Total number of	Expectation
(Years)	dying between	survivors at	deaths between	lived between	person-years lived	of life at
	exact age x and x+n	exact age x	exact age x and x+n	exact age x and x+n	after exact age x	exact age x
	nqx	lx	ndx	nLx	Tx	ex
0	0.00575	100000	575	99483	7347481	73.5
1	0.00139	99425	138	397425	7247999	72.9
5	0.00112	99287	111	496157	6850574	69
10	0.00136	99176	135	495542	6354417	64.1
15	0.00253	99041	251	494578	5858875	59.2
20	0.00386	98790	382	492997	5364297	54.3
25	0.00399	98409	392	491062	4871300	49.5
30	0.00449	98016	440	488980	4380239	44.7
35	0.00629	97576	614	486345	3891259	39.9
40	0.00992	96962	962	482405	3404914	35.1
45	0.01917	96000	1840	475399	2922509	30.4
50	0.03182	94160	2996	463309	2447109	26
55	0.057	91164	5197	442828	1983801	21.8
60	0.09732	85967	8366	408920	1540973	17.9
65	0.14193	77601	11014	360469	1132054	14.6
70	0.20852	66587	13885	298222	771585	11.6
75	0.29102	52702	15337	225167	473362	9
80	0.39559	37365	14781	149871	248195	6.6
85+	1	22584	22584	98324	98324	4.4
Note: "n" denotes the length of the interval between the age categories.
May 2014
Singapore Department of Statistics
Table 2c Abridged Life Table for Singapore Resident Male Population, 1992
Age X	Probability of	Number of	Number of	Number of person-years	Total number of	Expectation
(Years)	dying between	survivors at	deaths between	lived between	person-years lived	of life at
	exact age x and x+n	exact age x	exact age x and x+n	exact age x and x+n	after exact age x	exact age x
	nqx	lx	ndx	nLx	Tx	ex
0	0.00535	100000	535	99519	7377456	73.8
1	0.00129	99465	128	397605	7277937	73.2
5	0.00102	99337	101	496432	6880332	69.3
10	0.00137	99236	136	495840	6383900	64.3
15	0.00256	99100	254	494867	5888060	59.4
20	0.00381	98847	377	493290	5393194	54.6
25	0.00369	98470	363	491441	4899903	49.8
30	0.00412	98107	405	489522	4408462	44.9
35	0.00566	97702	553	487128	3918940	40.1
40	0.00986	97149	958	483351	3431812	35.3
45	0.01743	96191	1676	476766	2948461	30.7
50	0.03074	94515	2905	465312	2471695	26.2
55	0.0553	91610	5066	445384	2006382	21.9
60	0.09423	86544	8155	412330	1560998	18
65	0.14042	78388	11008	364423	1148667	14.7
70	0.20553	67381	13849	302281	784245	11.6
75	0.29353	53532	15713	228376	481963	9
80	0.38741	37819	14651	152465	253588	6.7
85+	1	23167	23167	101122	101122	4.4
Note: "n" denotes the length of the interval between the age categories.
May 2014
Singapore Department of Statistics
Table 2d Abridged Life Table for Singapore Resident Male Population, 1993
Age X	Probability of	Number of	Number of	Number of person-years	Total number of	Expectation
(Years)	dying between	survivors at	deaths between	lived between	person-years lived	of life at
	exact age x and x+n	exact age x	exact age x and x+n	exact age x and x+n	after exact age x	exact age x
	nqx	lx	ndx	nLx	Tx	ex
0	0.00472	100000	472	99575	7394651	73.9
1	0.00139	99528	139	397834	7295076	73.3
5	0.00092	99389	91	496717	6897242	69.4
10	0.00144	99298	143	496131	6400525	64.5
15	0.00255	99155	253	495141	5904394	59.5
20	0.00385	98902	381	493556	5409252	54.7
25	0.00353	98521	348	491734	4915696	49.9
30	0.00394	98173	387	489897	4423961	45.1
35	0.00589	97786	576	487488	3934064	40.2
40	0.01007	97209	978	483601	3446576	35.5
45	0.01687	96231	1624	477096	2962975	30.8
50	0.02984	94607	2823	465980	2485879	26.3
55	0.05242	91785	4811	446895	2019899	22
60	0.09006	86973	7833	415284	1573004	18.1
65	0.1409	79140	11151	367824	1157720	14.6
70	0.20568	67989	13984	304988	789896	11.6
75	0.29709	54006	16045	229916	484908	9
80	0.38592	37961	14650	153180	254992	6.7
85+	1	23311	23311	101812	101812	4.4
Note: "n" denotes the length of the interval between the age categories.
May 2014
Singapore Department of Statistics
Table 2e Abridged Life Table for Singapore Resident Male Population, 1994
Age X	Probability of	Number of	Number of	Number of person-years	Total number of	Expectation
(Years)	dying between	survivors at	deaths between	lived between	person-years lived	of life at
	exact age x and x+n	exact age x	exact age x and x+n	exact age x and x+n	after exact age x	exact age x
	nqx	lx	ndx	nLx	Tx	ex
0	0.00441	100000	441	99603	7407347	74.1
1	0.00143	99559	143	397949	7307744	73.4
5	0.00078	99416	77	496886	6909795	69.5
10	0.00135	99339	134	496358	6412910	64.6
15	0.00255	99205	253	495391	5916552	59.6
20	0.00368	98952	364	493848	5421160	54.8
25	0.00319	98587	315	492150	4927312	50
30	0.00386	98272	379	490415	4435163	45.1
35	0.00603	97893	590	487991	3944748	40.3
40	0.00961	97303	935	484177	3456757	35.5
45	0.01702	96368	1640	477738	2972580	30.8
50	0.02893	94727	2741	466785	2494842	26.3
55	0.05139	91987	4728	448114	2028057	22
60	0.08699	87259	7591	417318	1579943	18.1
65	0.13879	79668	11057	370697	1162626	14.6
70	0.20514	68611	14075	307866	791928	11.5
75	0.30384	54536	16570	231254	484062	8.9
80	0.39392	37966	14956	152440	252808	6.7
85+	1	23010	23010	100369	100369	4.4
Note: "n" denotes the length of the interval between the age categories.
May 2014
Singapore Department of Statistics
Table 2f Abridged Life Table for Singapore Resident Male Population, 1995
Age X	Probability of	Number of	Number of	Number of person-years	Total number of	Expectation
(Years)	dying between	survivors at	deaths between	lived between	person-years lived	of life at
	exact age x and x+n	exact age x	exact age x and x+n	exact age x and x+n	after exact age x	exact age x
	nqx	lx	ndx	nLx	Tx	ex
0	0.00399	100000	399	99641	7412789	74.1
1	0.00144	99601	144	398115	7313148	73.4
5	0.00087	99457	86	497069	6915033	69.5
10	0.00135	99371	134	496518	6417965	64.6
15	0.00253	99237	251	495555	5921446	59.7
20	0.00356	98985	352	494046	5425891	54.8
25	0.00333	98633	329	492344	4931846	50
30	0.00408	98304	401	490519	4439502	45.2
35	0.00638	97903	624	487955	3948983	40.3
40	0.00966	97279	940	484044	3461028	35.6
45	0.01617	96339	1558	477798	2976984	30.9
50	0.02957	94781	2803	466895	2499186	26.4
55	0.05036	91978	4632	448309	2032291	22.1
60	0.08545	87346	7463	418071	1583982	18.1
65	0.13657	79882	10910	372138	1165911	14.6
70	0.20278	68973	13987	309896	793774	11.5
75	0.30379	54986	16704	233169	483878	8.8
80	0.40928	38282	15668	152239	250709	6.5
85+	1	22614	22614	98470	98470	4.4
Note: "n" denotes the length of the interval between the age categories.
May 2014
Singapore Department of Statistics
Table 2g Abridged Life Table for Singapore Resident Male Population, 1996
Age X	Probability of	Number of	Number of	Number of person-years	Total number of	Expectation
(Years)	dying between	survivors at	deaths between	lived between	person-years lived	of life at
	exact age x and x+n	exact age x	exact age x and x+n	exact age x and x+n	after exact age x	exact age x
	nqx	lx	ndx	nLx	Tx	ex
0	0.00394	100000	394	99645	7442830	74.4
1	0.00137	99606	136	398151	7343185	73.7
5	0.00088	99470	87	497130	6945033	69.8
10	0.0013	99382	129	496588	6447903	64.9
15	0.00239	99253	237	495671	5951315	60
20	0.00361	99016	357	494184	5455644	55.1
25	0.00315	98658	311	492514	4961460	50.3
30	0.00412	98347	405	490724	4468946	45.4
35	0.00585	97942	573	488279	3978222	40.6
40	0.0094	97369	915	484558	3489943	35.8
45	0.01499	96454	1446	478656	3005386	31.2
50	0.02901	95008	2756	468151	2526730	26.6
55	0.04766	92252	4396	450270	2058579	22.3
60	0.08362	87856	7346	420914	1608308	18.3
65	0.13135	80510	10575	376111	1187394	14.7
70	0.19673	69935	13758	315277	811283	11.6
75	0.30187	56176	16958	238486	496006	8.8
80	0.40776	39218	15992	156112	257520	6.6
85+	1	23227	23227	101407	101407	4.4
Note: "n" denotes the length of the interval between the age categories.
May 2014
Singapore Department of Statistics
Table 2h Abridged Life Table for Singapore Resident Male Population, 1997
Age X	Probability of	Number of	Number of	Number of person-years	Total number of	Expectation
(Years)	dying between	survivors at	deaths between	lived between	person-years lived	of life at
	exact age x and x+n	exact age x	exact age x and x+n	exact age x and x+n	after exact age x	exact age x
	nqx	lx	ndx	nLx	Tx	ex
0	0.00377	100000	377	99661	7482334	74.8
1	0.0013	99623	130	398233	7382673	74.1
5	0.00075	99493	75	497279	6984440	70.2
10	0.00117	99418	116	496801	6487161	65.3
15	0.00217	99302	216	495970	5990360	60.3
20	0.00344	99086	341	494578	5494389	55.5
25	0.0032	98745	316	492936	4999811	50.6
30	0.00401	98429	395	491159	4506875	45.8
35	0.00558	98034	547	488803	4015716	41
40	0.00919	97487	896	485195	3526913	36.2
45	0.01409	96591	1361	479554	3041718	31.5
50	0.02628	95230	2502	469895	2562164	26.9
55	0.04529	92728	4199	453140	2092270	22.6
60	0.08183	88528	7244	424531	1639129	18.5
65	0.12867	81284	10459	380273	1214598	14.9
70	0.1898	70825	13443	320519	834325	11.8
75	0.28953	57383	16614	245377	513805	9
80	0.40667	40768	16579	162393	268428	6.6
85+	1	24189	24189	106035	106035	4.4
Note: "n" denotes the length of the interval between the age categories.
May 2014
Singapore Department of Statistics
Table 2i Abridged Life Table for Singapore Resident Male Population, 1998
Age X	Probability of	Number of	Number of	Number of person-years	Total number of	Expectation
(Years)	dying between	survivors at	deaths between	lived between	person-years lived	of life at
	exact age x and x+n	exact age x	exact age x and x+n	exact age x and x+n	after exact age x	exact age x
	nqx	lx	ndx	nLx	Tx	ex
0	0.00362	100000	362	99674	7525450	75.3
1	0.00114	99638	113	398325	7425776	74.5
5	0.00068	99525	67	497454	7027451	70.6
10	0.00105	99457	105	497024	6529997	65.7
15	0.00192	99353	191	496287	6032972	60.7
20	0.00346	99162	344	494951	5536685	55.8
25	0.00299	98819	295	493354	5041734	51
30	0.00382	98523	377	491674	4548380	46.2
35	0.00523	98147	514	489449	4056706	41.3
40	0.00872	97633	851	486036	3567257	36.5
45	0.01311	96782	1269	480736	3081221	31.8
50	0.0244	95513	2330	471739	2600485	27.2
55	0.04337	93183	4041	455810	2128746	22.8
60	0.07921	89141	7061	428055	1672936	18.8
65	0.12406	82081	10183	384947	1244880	15.2
70	0.18179	71898	13071	326814	859933	12
75	0.28358	58828	16682	252432	533119	9.1
80	0.39751	42145	16753	168843	280687	6.7
85+	1	25392	25392	111844	111844	4.4
Note: "n" denotes the length of the interval between the age categories.
May 2014
Singapore Department of Statistics
Table 2j Abridged Life Table for Singapore Resident Male Population, 1999
Age X	Probability of	Number of	Number of	Number of person-years	Total number of	Expectation
(Years)	dying between	survivors at	deaths between	lived between	person-years lived	of life at
	exact age x and x+n	exact age x	exact age x and x+n	exact age x and x+n	after exact age x	exact age x
	nqx	lx	ndx	nLx	Tx	ex
0	0.00342	100000	342	99692	7555881	75.6
1	0.00105	99658	105	398423	7456188	74.8
5	0.00053	99553	53	497635	7057765	70.9
10	0.0011	99501	110	497229	6560130	65.9
15	0.00172	99391	170	496529	6062901	61
20	0.00339	99221	337	495261	5566372	56.1
25	0.00297	98884	294	493685	5071111	51.3
30	0.00385	98590	380	492000	4577426	46.4
35	0.00565	98210	555	489663	4085427	41.6
40	0.00863	97655	843	486171	3595763	36.8
45	0.01336	96813	1293	480831	3109593	32.1
50	0.02301	95519	2198	472101	2628762	27.5
55	0.0407	93321	3798	457110	2156661	23.1
60	0.07444	89523	6664	430955	1699550	19
65	0.12106	82859	10031	389219	1268595	15.3
70	0.17568	72828	12794	332156	879377	12.1
75	0.27492	60034	16504	258910	547221	9.1
80	0.40365	43530	17571	173721	288311	6.6
85+	1	25959	25959	114589	114589	4.4
Note: "n" denotes the length of the interval between the age categories.
May 2014
Singapore Department of Statistics
Table 2k Abridged Life Table for Singapore Resident Male Population, 2000
Age X	Probability of	Number of	Number of	Number of person-years	Total number of	Expectation
(Years)	dying between	survivors at	deaths between	lived between	person-years lived	of life at
	exact age x and x+n	exact age x	exact age x and x+n	exact age x and x+n	after exact age x	exact age x
	nqx	lx	ndx	nLx	Tx	ex
0	0.00286	100000	286	99743	7598601	76
1	0.00102	99714	101	398653	7498859	75.2
5	0.00047	99613	46	497947	7100205	71.3
10	0.00097	99566	97	497589	6602258	66.3
15	0.00185	99469	184	496887	6104669	61.4
20	0.00357	99286	354	495541	5607782	56.5
25	0.00309	98931	306	493891	5112241	51.7
30	0.00369	98625	364	492216	4618349	46.8
35	0.00549	98261	539	489957	4126133	42
40	0.00847	97722	828	486538	3636176	37.2
45	0.01294	96894	1254	481334	3149638	32.5
50	0.02222	95640	2125	472886	2668304	27.9
55	0.04039	93515	3777	458129	2195418	23.5
60	0.07062	89737	6338	432842	1737289	19.4
65	0.11391	83400	9500	393248	1304447	15.6
70	0.16743	73899	12373	338566	911199	12.3
75	0.26196	61527	16118	267340	572634	9.3
80	0.39159	45409	17782	182591	305294	6.7
85+	1	27627	27627	122703	122703	4.4
Note: "n" denotes the length of the interval between the age categories.
May 2014
Singapore Department of Statistics
Table 2l Abridged Life Table for Singapore Resident Male Population, 2001
Age X	Probability of	Number of	Number of	Number of person-years	Total number of	Expectation
(Years)	dying between	survivors at	deaths between	lived between	person-years lived	of life at
	exact age x and x+n	exact age x	exact age x and x+n	exact age x and x+n	after exact age x	exact age x
	nqx	lx	ndx	nLx	Tx	ex
0	0.0028	100000	280	99748	7628676	76.3
1	0.00095	99720	95	398691	7528928	75.5
5	0.00041	99625	41	498025	7130237	71.6
10	0.00089	99585	89	497702	6632212	66.6
15	0.00177	99496	176	497040	6134510	61.7
20	0.00347	99320	345	495738	5637470	56.8
25	0.0031	98975	307	494110	5141732	51.9
30	0.00354	98669	350	492469	4647622	47.1
35	0.00562	98319	553	490212	4155154	42.3
40	0.00839	97766	821	486779	3664941	37.5
45	0.01317	96946	1277	481536	3178162	32.8
50	0.02138	95669	2046	473229	2696627	28.2
55	0.04174	93623	3908	458345	2223397	23.7
60	0.06512	89715	5842	433969	1765052	19.7
65	0.11061	83873	9277	396171	1331083	15.9
70	0.1631	74596	12166	342563	934912	12.5
75	0.24786	62430	15473	273464	592348	9.5
80	0.3836	46956	18012	189750	318884	6.8
85+	1	28944	28944	129135	129135	4.5
Note: "n" denotes the length of the interval between the age categories.
May 2014
Singapore Department of Statistics
Table 2m Abridged Life Table for Singapore Resident Male Population, 2002
Age X	Probability of	Number of	Number of	Number of person-years	Total number of	Expectation
(Years)	dying between	survivors at	deaths between	lived between	person-years lived	of life at
	exact age x and x+n	exact age x	exact age x and x+n	exact age x and x+n	after exact age x	exact age x
	nqx	lx	ndx	nLx	Tx	ex
0	0.00288	100000	288	99741	7656082	76.6
1	0.00091	99712	91	398665	7556341	75.8
5	0.00055	99621	55	497966	7157677	71.8
10	0.0007	99566	70	497655	6659710	66.9
15	0.00208	99496	207	496962	6162056	61.9
20	0.00349	99289	346	495579	5665093	57.1
25	0.00301	98943	297	493970	5169514	52.2
30	0.00342	98645	337	492383	4675545	47.4
35	0.00499	98308	491	490312	4183162	42.6
40	0.00802	97817	784	487124	3692850	37.8
45	0.0131	97033	1271	481985	3205726	33
50	0.02158	95762	2067	473640	2723741	28.4
55	0.03904	93695	3658	459328	2250100	24
60	0.06306	90037	5678	435989	1790773	19.9
65	0.10911	84359	9204	398784	1354784	16.1
70	0.16251	75155	12213	345241	956000	12.7
75	0.23815	62942	14989	277235	610758	9.7
80	0.3622	47952	17369	196340	333524	7
85+	1	30584	30584	137183	137183	4.5
Note: "n" denotes the length of the interval between the age categories.
May 2014
Singapore Department of Statistics

## Sheet: Table 3
Table 3a Abridged Life Table for Singapore Resident Female Population, 1990
Age X	Probability of	Number of	Number of	Number of person-years	Total number of	Expectation
(Years)	dying between	survivors at	deaths between	lived between	person-years lived	of life at
	exact age x and x+n	exact age x	exact age x and x+n	exact age x and x+n	after exact age x	exact age x
	nqx	lx	ndx	nLx	Tx	ex
0	0.00583	100000	583	99476	7759753	77.6
1	0.00125	99417	124	397422	7660277	77.1
5	0.00089	99294	89	496246	7262856	73.1
10	0.00101	99205	100	495774	6766610	68.2
15	0.00143	99105	142	495169	6270835	63.3
20	0.00204	98963	202	494309	5775666	58.4
25	0.00219	98761	216	493264	5281357	53.5
30	0.00295	98545	291	491998	4788093	48.6
35	0.00433	98254	426	490208	4296096	43.7
40	0.00724	97829	708	487373	3805888	38.9
45	0.0113	97120	1098	482859	3318515	34.2
50	0.01989	96023	1910	475340	2835656	29.5
55	0.03356	94113	3159	462669	2360316	25.1
60	0.05501	90954	5004	442263	1897648	20.9
65	0.08976	85951	7715	410467	1455385	16.9
70	0.1479	78236	11571	362253	1044917	13.4
75	0.21068	66665	14045	298213	682664	10.2
80	0.31871	52620	16770	221174	384451	7.3
85+	1	35850	35850	163277	163277	4.6
Note: "n" denotes the length of the interval between the age categories.
May 2014
Singapore Department of Statistics
Table 3b Abridged Life Table for Singapore Resident Female Population, 1991
Age X	Probability of	Number of	Number of	Number of person-years	Total number of	Expectation
(Years)	dying between	survivors at	deaths between	lived between	person-years lived	of life at
	exact age x and x+n	exact age x	exact age x and x+n	exact age x and x+n	after exact age x	exact age x
	nqx	lx	ndx	nLx	Tx	ex
0	0.00496	100000	496	99553	7793907	77.9
1	0.00113	99504	113	397789	7694354	77.3
5	0.00071	99391	70	496778	7296565	73.4
10	0.0011	99320	109	496329	6799787	68.5
15	0.00125	99211	124	495748	6303458	63.5
20	0.00181	99088	179	494991	5807710	58.6
25	0.00197	98908	195	494054	5312719	53.7
30	0.00281	98713	277	492872	4818665	48.8
35	0.00395	98436	389	491206	4325793	43.9
40	0.00682	98047	669	488561	3834587	39.1
45	0.0114	97378	1110	484113	3346026	34.4
50	0.01931	96267	1859	476690	2861913	29.7
55	0.03319	94408	3133	464209	2385223	25.3
60	0.05267	91275	4807	444358	1921014	21
65	0.08717	86468	7538	413496	1476656	17.1
70	0.14093	78930	11124	366842	1063161	13.5
75	0.21186	67807	14365	303120	696318	10.3
80	0.31246	53441	16699	225461	393198	7.4
85+	1	36743	36743	167737	167737	4.6
Note: "n" denotes the length of the interval between the age categories.
May 2014
Singapore Department of Statistics
Table 3c Abridged Life Table for Singapore Resident Female Population, 1992
Age X	Probability of	Number of	Number of	Number of person-years	Total number of	Expectation
(Years)	dying between	survivors at	deaths between	lived between	person-years lived	of life at
	exact age x and x+n	exact age x	exact age x and x+n	exact age x and x+n	after exact age x	exact age x
	nqx	lx	ndx	nLx	Tx	ex
0	0.00444	100000	444	99601	7817229	78.2
1	0.00112	99556	111	398002	7717629	77.5
5	0.00083	99445	82	497018	7319626	73.6
10	0.00106	99362	105	496549	6822608	68.7
15	0.0013	99257	130	495962	6326059	63.7
20	0.00163	99128	161	495235	5830097	58.8
25	0.00178	98966	176	494392	5334862	53.9
30	0.00266	98790	263	493295	4840471	49
35	0.00359	98528	354	491752	4347176	44.1
40	0.00687	98173	674	489182	3855424	39.3
45	0.01009	97499	984	485036	3366242	34.5
50	0.01872	96515	1806	478059	2881207	29.9
55	0.0326	94709	3087	465825	2403148	25.4
60	0.05163	91621	4730	446282	1937323	21.1
65	0.08528	86891	7410	415933	1491041	17.2
70	0.13915	79482	11060	369758	1075108	13.5
75	0.21497	68422	14708	305337	705350	10.3
80	0.30072	53713	16153	228184	400013	7.4
85+	1	37560	37560	171829	171829	4.6
Note: "n" denotes the length of the interval between the age categories.
May 2014
Singapore Department of Statistics
Table 3d Abridged Life Table for Singapore Resident Female Population, 1993
Age X	Probability of	Number of	Number of	Number of person-years	Total number of	Expectation
(Years)	dying between	survivors at	deaths between	lived between	person-years lived	of life at
	exact age x and x+n	exact age x	exact age x and x+n	exact age x and x+n	after exact age x	exact age x
	nqx	lx	ndx	nLx	Tx	ex
0	0.0042	100000	420	99622	7826090	78.3
1	0.00118	99580	118	398084	7726468	77.6
5	0.00067	99462	67	497143	7328384	73.7
10	0.00087	99395	87	496759	6831242	68.7
15	0.00135	99308	134	496208	6334483	63.8
20	0.0015	99175	149	495501	5838275	58.9
25	0.00169	99026	167	494710	5342774	54
30	0.00242	98858	239	493694	4848064	49
35	0.00376	98619	371	492169	4354370	44.2
40	0.00629	98248	618	489698	3862201	39.3
45	0.01022	97631	997	485661	3372503	34.5
50	0.01876	96633	1812	478636	2886842	29.9
55	0.0326	94821	3092	466376	2408206	25.4
60	0.05122	91729	4698	446901	1941830	21.2
65	0.08387	87031	7300	416906	1494929	17.2
70	0.13854	79731	11046	371042	1078023	13.5
75	0.21729	68685	14925	306116	706980	10.3
80	0.29953	53761	16103	228547	400864	7.5
85+	1	37658	37658	172317	172317	4.6
Note: "n" denotes the length of the interval between the age categories.
May 2014
Singapore Department of Statistics
Table 3e Abridged Life Table for Singapore Resident Female Population, 1994
Age X	Probability of	Number of	Number of	Number of person-years	Total number of	Expectation
(Years)	dying between	survivors at	deaths between	lived between	person-years lived	of life at
	exact age x and x+n	exact age x	exact age x and x+n	exact age x and x+n	after exact age x	exact age x
	nqx	lx	ndx	nLx	Tx	ex
0	0.0037	100000	370	99667	7841671	78.4
1	0.00106	99630	105	398307	7742005	77.7
5	0.00072	99524	72	497440	7343697	73.8
10	0.00084	99452	83	497052	6846257	68.8
15	0.00129	99369	128	496523	6349205	63.9
20	0.00148	99241	147	495836	5852682	59
25	0.00163	99094	162	495066	5356846	54.1
30	0.0023	98932	227	494093	4861780	49.1
35	0.00384	98705	379	492579	4367687	44.2
40	0.00599	98326	589	490160	3875108	39.4
45	0.00996	97737	974	486252	3384948	34.6
50	0.0179	96763	1732	479488	2898696	30
55	0.03167	95032	3010	467634	2419208	25.5
60	0.05013	92022	4613	448575	1951575	21.2
65	0.08182	87408	7152	419162	1502999	17.2
70	0.14204	80257	11400	372783	1083837	13.5
75	0.21679	68857	14928	306964	711054	10.3
80	0.29479	53929	15897	229901	404090	7.5
85+	1	38031	38031	174189	174189	4.6
Note: "n" denotes the length of the interval between the age categories.
May 2014
Singapore Department of Statistics
Table 3f Abridged Life Table for Singapore Resident Female Population, 1995
Age X	Probability of	Number of	Number of	Number of person-years	Total number of	Expectation
(Years)	dying between	survivors at	deaths between	lived between	person-years lived	of life at
	exact age x and x+n	exact age x	exact age x and x+n	exact age x and x+n	after exact age x	exact age x
	nqx	lx	ndx	nLx	Tx	ex
0	0.00353	100000	353	99682	7858917	78.6
1	0.00103	99647	102	398383	7759235	77.9
5	0.00058	99544	58	497577	7360853	73.9
10	0.00096	99486	95	497193	6863276	69
15	0.00134	99391	133	496622	6366083	64.1
20	0.00152	99258	150	495912	5869461	59.1
25	0.00183	99107	181	495083	5373549	54.2
30	0.0022	98926	217	494087	4878467	49.3
35	0.00374	98709	370	492619	4384380	44.4
40	0.00557	98339	548	490327	3891761	39.6
45	0.00945	97792	924	486647	3401434	34.8
50	0.01757	96867	1702	480081	2914787	30.1
55	0.03018	95165	2873	468645	2434706	25.6
60	0.04795	92293	4425	450401	1966062	21.3
65	0.07994	87868	7024	421778	1515661	17.2
70	0.1422	80843	11496	375477	1093884	13.5
75	0.21165	69347	14677	310043	718407	10.4
80	0.29845	54670	16316	232559	408364	7.5
85+	1	38354	38354	175805	175805	4.6
Note: "n" denotes the length of the interval between the age categories.
May 2014
Singapore Department of Statistics
Table 3g Abridged Life Table for Singapore Resident Female Population, 1996
Age X	Probability of	Number of	Number of	Number of person-years	Total number of	Expectation
(Years)	dying between	survivors at	deaths between	lived between	person-years lived	of life at
	exact age x and x+n	exact age x	exact age x and x+n	exact age x and x+n	after exact age x	exact age x
	nqx	lx	ndx	nLx	Tx	ex
0	0.00319	100000	319	99713	7886320	78.9
1	0.00082	99681	81	398560	7786608	78.1
5	0.0006	99599	60	497847	7388048	74.2
10	0.00089	99540	89	497475	6890201	69.2
15	0.00112	99451	112	496974	6392726	64.3
20	0.00151	99339	150	496319	5895752	59.3
25	0.00184	99189	183	495486	5399433	54.4
30	0.00236	99006	234	494445	4903946	49.5
35	0.00355	98772	350	492985	4409502	44.6
40	0.00553	98422	545	490748	3916516	39.8
45	0.00896	97877	877	487194	3425769	35
50	0.01723	97000	1672	480822	2938575	30.3
55	0.02756	95329	2627	470075	2457753	25.8
60	0.04625	92701	4287	452789	1987677	21.4
65	0.079	88414	6984	424609	1534889	17.4
70	0.13364	81430	10882	379942	1110279	13.6
75	0.21101	70547	14886	315521	730337	10.4
80	0.30146	55661	16779	236358	414816	7.5
85+	1	38882	38882	178458	178458	4.6
Note: "n" denotes the length of the interval between the age categories.
May 2014
Singapore Department of Statistics
Table 3h Abridged Life Table for Singapore Resident Female Population, 1997
Age X	Probability of	Number of	Number of	Number of person-years	Total number of	Expectation
(Years)	dying between	survivors at	deaths between	lived between	person-years lived	of life at
	exact age x and x+n	exact age x	exact age x and x+n	exact age x and x+n	after exact age x	exact age x
	nqx	lx	ndx	nLx	Tx	ex
0	0.00343	100000	343	99691	7906710	79.1
1	0.00091	99657	90	398446	7807019	78.3
5	0.00047	99566	47	497713	7408574	74.4
10	0.00086	99519	86	497380	6910861	69.4
15	0.00125	99433	125	496854	6413481	64.5
20	0.00138	99308	137	496199	5916628	59.6
25	0.00189	99171	187	495387	5420429	54.7
30	0.00228	98984	226	494354	4925042	49.8
35	0.00328	98758	324	492980	4430688	44.9
40	0.00528	98434	520	490872	3937709	40
45	0.00874	97915	856	487434	3446837	35.2
50	0.01608	97059	1561	481392	2959403	30.5
55	0.02577	95498	2461	471339	2478011	25.9
60	0.04654	93038	4330	454363	2006671	21.6
65	0.07789	88708	6909	426266	1552308	17.5
70	0.12508	81799	10232	383414	1126042	13.8
75	0.20674	71567	14796	320845	742628	10.4
80	0.3053	56771	17332	240525	421783	7.4
85+	1	39439	39439	181258	181258	4.6
Note: "n" denotes the length of the interval between the age categories.
May 2014
Singapore Department of Statistics
Table 3i Abridged Life Table for Singapore Resident Female Population, 1998
Age X	Probability of	Number of	Number of	Number of person-years	Total number of	Expectation
(Years)	dying between	survivors at	deaths between	lived between	person-years lived	of life at
	exact age x and x+n	exact age x	exact age x and x+n	exact age x and x+n	after exact age x	exact age x
	nqx	lx	ndx	nLx	Tx	ex
0	0.00329	100000	329	99704	7938964	79.4
1	0.00085	99671	84	398516	7839260	78.7
5	0.00048	99587	48	497814	7440744	74.7
10	0.00076	99539	75	497506	6942930	69.8
15	0.00122	99464	122	497013	6445424	64.8
20	0.00136	99342	135	496370	5948410	59.9
25	0.00165	99206	164	495622	5452040	55
30	0.00222	99043	220	494664	4956418	50
35	0.00316	98823	312	493335	4461754	45.1
40	0.00511	98511	504	491296	3968420	40.3
45	0.00891	98007	873	487853	3477124	35.5
50	0.01472	97134	1429	482096	2989271	30.8
55	0.02481	95705	2374	472587	2507175	26.2
60	0.04465	93330	4167	456233	2034587	21.8
65	0.0758	89163	6759	428919	1578354	17.7
70	0.11657	82404	9606	388008	1149435	13.9
75	0.20149	72799	14668	327323	761427	10.5
80	0.30118	58130	17508	246883	434105	7.5
85+	1	40623	40623	187221	187221	4.6
Note: "n" denotes the length of the interval between the age categories.
May 2014
Singapore Department of Statistics
Table 3j Abridged Life Table for Singapore Resident Female Population, 1999
Age X	Probability of	Number of	Number of	Number of person-years	Total number of	Expectation
(Years)	dying between	survivors at	deaths between	lived between	person-years lived	of life at
	exact age x and x+n	exact age x	exact age x and x+n	exact age x and x+n	after exact age x	exact age x
	nqx	lx	ndx	nLx	Tx	ex
0	0.0033	100000	330	99703	7963996	79.6
1	0.00107	99670	106	398467	7864293	78.9
5	0.00062	99564	61	497665	7465826	75
10	0.00082	99502	81	497308	6968161	70
15	0.00132	99421	131	496776	6470854	65.1
20	0.0012	99290	119	496149	5974077	60.2
25	0.00154	99170	153	495468	5477928	55.2
30	0.00217	99017	215	494549	4982460	50.3
35	0.00313	98803	309	493240	4487911	45.4
40	0.00491	98493	484	491258	3994671	40.6
45	0.00871	98010	853	487916	3503412	35.7
50	0.01428	97157	1387	482314	3015496	31
55	0.02303	95769	2205	473333	2533182	26.5
60	0.04204	93564	3933	457987	2059849	22
65	0.07416	89631	6647	431535	1601863	17.9
70	0.11076	82983	9191	391939	1170327	14.1
75	0.19627	73792	14483	332754	778389	10.5
80	0.2959	59309	17549	252673	445635	7.5
85+	1	41760	41760	192962	192962	4.6
Note: "n" denotes the length of the interval between the age categories.
May 2014
Singapore Department of Statistics
Table 3k Abridged Life Table for Singapore Resident Female Population, 2000
Age X	Probability of	Number of	Number of	Number of person-years	Total number of	Expectation
(Years)	dying between	survivors at	deaths between	lived between	person-years lived	of life at
	exact age x and x+n	exact age x	exact age x and x+n	exact age x and x+n	after exact age x	exact age x
	nqx	lx	ndx	nLx	Tx	ex
0	0.00262	100000	262	99764	8003821	80
1	0.00101	99738	101	398748	7904057	79.2
5	0.00062	99636	61	498029	7505309	75.3
10	0.00073	99575	73	497693	7007280	70.4
15	0.0013	99502	130	497186	6509587	65.4
20	0.00123	99372	122	496558	6012401	60.5
25	0.00137	99251	135	495915	5515843	55.6
30	0.00228	99115	226	495012	5019929	50.6
35	0.00313	98890	309	493674	4524917	45.8
40	0.0048	98580	473	491717	4031243	40.9
45	0.00834	98107	818	488488	3539526	36.1
50	0.01315	97289	1279	483245	3051037	31.4
55	0.02294	96009	2203	474541	2567792	26.7
60	0.03883	93807	3643	459928	2093251	22.3
65	0.06826	90164	6155	435434	1633324	18.1
70	0.10758	84010	9038	397453	1197889	14.3
75	0.18955	74972	14211	339332	800436	10.7
80	0.28696	60761	17436	260216	461104	7.6
85+	1	43325	43325	200888	200888	4.6
Note: "n" denotes the length of the interval between the age categories.
May 2014
Singapore Department of Statistics
Table 3l Abridged Life Table for Singapore Resident Female Population, 2001
Age X	Probability of	Number of	Number of	Number of person-years	Total number of	Expectation
(Years)	dying between	survivors at	deaths between	lived between	person-years lived	of life at
	exact age x and x+n	exact age x	exact age x and x+n	exact age x and x+n	after exact age x	exact age x
	nqx	lx	ndx	nLx	Tx	ex
0	0.00218	100000	218	99804	8030420	80.3
1	0.00094	99782	94	398940	7930616	79.5
5	0.00058	99688	58	498295	7531676	75.6
10	0.0006	99630	60	498001	7033381	70.6
15	0.00139	99570	138	497506	6535380	65.6
20	0.00131	99432	130	496836	6037874	60.7
25	0.0014	99302	139	496165	5541038	55.8
30	0.00229	99164	227	495251	5044873	50.9
35	0.00316	98937	312	493903	4549621	46
40	0.0045	98624	444	492012	4055719	41.1
45	0.00766	98181	753	489021	3563706	36.3
50	0.0133	97428	1296	483901	3074685	31.6
55	0.02264	96132	2177	475219	2590784	27
60	0.03728	93955	3502	461022	2115565	22.5
65	0.06555	90453	5930	437442	1654543	18.3
70	0.1072	84524	9061	399966	1217101	14.4
75	0.17906	75463	13512	343533	817135	10.8
80	0.28036	61951	17368	266332	473602	7.6
85+	1	44582	44582	207270	207270	4.6
Note: "n" denotes the length of the interval between the age categories.
May 2014
Singapore Department of Statistics
Table 3m Abridged Life Table for Singapore Resident Female Population, 2002
Age X	Probability of	Number of	Number of	Number of person-years	Total number of	Expectation
(Years)	dying between	survivors at	deaths between	lived between	person-years lived	of life at
	exact age x and x+n	exact age x	exact age x and x+n	exact age x and x+n	after exact age x	exact age x
	nqx	lx	ndx	nLx	Tx	ex
0	0.00223	100000	223	99799	8063604	80.6
1	0.00072	99777	72	398963	7963805	79.8
5	0.00039	99705	39	498426	7564842	75.9
10	0.00048	99666	48	498208	7066416	70.9
15	0.00134	99618	134	497754	6568208	65.9
20	0.00153	99484	152	497040	6070454	61
25	0.00134	99332	133	496327	5573414	56.1
30	0.00207	99199	205	495480	5077087	51.2
35	0.00298	98993	295	494228	4581607	46.3
40	0.00421	98698	415	492452	4087379	41.4
45	0.00737	98283	724	489604	3594927	36.6
50	0.01329	97559	1296	484554	3105323	31.8
55	0.02084	96263	2006	476298	2620769	27.2
60	0.03528	94256	3325	462968	2144471	22.8
65	0.06192	90931	5630	440580	1681503	18.5
70	0.10283	85301	8772	404576	1240923	14.5
75	0.17212	76529	13172	349716	836348	10.9
80	0.27655	63357	17521	272982	486632	7.7
85+	1	45836	45836	213650	213650	4.7
Note: "n" denotes the length of the interval between the age categories.
May 2014
Singapore Department of Statistics
