# Supplementary material for: Projection of Young-Old and Old-Old with Functional Disability: Does Accounting for the Changing Educational Composition of the Elderly Population Make a Difference?
Source: PLoS One. 2015 May 14;10(5):e0126471. doi: 10.1371/journal.pone.0126471 (PMC4431717; doi:10.1371/journal.pone.0126471)
Supplement: S2 File — (XLS) [file pone.0126471.s005.xls]

## Sheet: Content
Contents
Complete Life Tables 2003-2012
	Table	1	Complete Life Table for Singapore Resident Population, 2003
	Table	2	Complete Life Table for Singapore Male Residents, 2003
	Table	3	Complete Life Table for Singapore Female Residents, 2003
	Table	4	Complete Life Table for Singapore Resident Population, 2004
	Table	5	Complete Life Table for Singapore Male Residents, 2004
	Table	6	Complete Life Table for Singapore Female Residents, 2004
	Table	7	Complete Life Table for Singapore Resident Population, 2005
	Table	8	Complete Life Table for Singapore Male Residents, 2005
	Table	9	Complete Life Table for Singapore Female Residents, 2005
	Table	10	Complete Life Table for Singapore Resident Population, 2006
	Table	11	Complete Life Table for Singapore Male Residents, 2006
	Table	12	Complete Life Table for Singapore Female Residents, 2006
	Table	13	Complete Life Table for Singapore Resident Population, 2007
	Table	14	Complete Life Table for Singapore Male Residents, 2007
	Table	15	Complete Life Table for Singapore Female Residents, 2007
	Table	16	Complete Life Table for Singapore Resident Population, 2008
	Table	17	Complete Life Table for Singapore Male Residents, 2008
	Table	18	Complete Life Table for Singapore Female Residents, 2008
	Table	19	Complete Life Table for Singapore Resident Population, 2009
	Table	20	Complete Life Table for Singapore Male Residents, 2009
	Table	21	Complete Life Table for Singapore Female Residents, 2009
	Table	22	Complete Life Table for Singapore Resident Population, 2010
	Table	23	Complete Life Table for Singapore Male Residents, 2010
	Table	24	Complete Life Table for Singapore Female Residents, 2010
	Table	25	Complete Life Table for Singapore Resident Population, 2011
	Table	26	Complete Life Table for Singapore Male Residents, 2011
	Table	27	Complete Life Table for Singapore Female Residents, 2011
	Table	28	Complete Life Table for Singapore Resident Population, 2012 (Preliminary)
	Table	29	Complete Life Table for Singapore Male Residents, 2012 (Preliminary)
	Table	30	Complete Life Table for Singapore Female Residents, 2012 (Preliminary)

## Sheet: 2003
Table 1 Complete Life Table for Singapore Resident Population, 2003
Age X	Probability of	Number of	Number of	Number of years	Total number of	Expectation
(Years)	dying between	survivors at	deaths between	lived between	years lived	of life at
	exact age x and x+1	exact age x	exact age x and x+1	exact age x and x+1	after exact age x	exact age x
	qx	lx	dx	Lx	Tx	ex
0	0.00246	100000	246	99799	7914439	79.1
1	0.00019	99754	19	99745	7814640	78.3
2	0.00018	99736	18	99726	7714895	77.4
3	0.00017	99717	17	99709	7615169	76.4
4	0.00015	99700	15	99693	7515460	75.4
5	0.00013	99685	13	99679	7415767	74.4
6	0.00011	99672	11	99667	7316088	73.4
7	0.0001	99661	10	99656	7216422	72.4
8	0.0001	99651	10	99646	7116766	71.4
9	0.0001	99641	10	99636	7017120	70.4
10	0.00011	99630	11	99625	6917484	69.4
11	0.00012	99619	12	99614	6817860	68.4
12	0.00013	99608	13	99601	6718246	67.4
13	0.00016	99595	16	99587	6618645	66.5
14	0.0002	99579	20	99569	6519058	65.5
15	0.00024	99559	24	99547	6419489	64.5
16	0.00028	99535	28	99522	6319942	63.5
17	0.00031	99508	31	99492	6220420	62.5
18	0.00035	99477	35	99459	6120928	61.5
19	0.00039	99441	39	99422	6021469	60.6
20	0.00043	99403	43	99381	5922047	59.6
21	0.00047	99360	47	99336	5822666	58.6
22	0.00049	99313	49	99289	5723329	57.6
23	0.00048	99265	48	99241	5624040	56.7
24	0.00046	99216	46	99193	5524800	55.7
25	0.00044	99170	43	99149	5425606	54.7
26	0.00042	99127	41	99106	5326458	53.7
27	0.00041	99086	41	99066	5227351	52.8
28	0.00042	99045	42	99024	5128286	51.8
29	0.00045	99004	44	98982	5029261	50.8
30	0.00047	98959	47	98936	4930280	49.8
31	0.0005	98913	50	98888	4831344	48.8
32	0.00053	98863	53	98837	4732456	47.9
33	0.00058	98810	57	98782	4633619	46.9
34	0.00062	98753	62	98723	4534837	45.9
35	0.00067	98692	66	98659	4436115	44.9
36	0.00072	98625	71	98590	4337456	44
37	0.00079	98554	78	98515	4238866	43
38	0.00087	98476	85	98434	4140351	42
39	0.00096	98391	94	98344	4041918	41.1
40	0.00105	98296	103	98245	3943574	40.1
41	0.00115	98193	113	98137	3845329	39.2
42	0.00126	98081	124	98019	3747192	38.2
43	0.00141	97957	138	97888	3649174	37.3
44	0.00156	97819	153	97742	3551286	36.3
45	0.00173	97666	169	97582	3453544	35.4
46	0.0019	97497	185	97405	3355962	34.4
47	0.0021	97312	204	97210	3258557	33.5
48	0.00234	97108	228	96995	3161347	32.6
49	0.00261	96881	253	96754	3064352	31.6
50	0.00289	96628	279	96488	2967598	30.7
51	0.00318	96348	307	96195	2871110	29.8
52	0.00353	96042	339	95872	2774915	28.9
53	0.00396	95703	379	95513	2679042	28
54	0.00444	95324	424	95112	2583529	27.1
55	0.00494	94900	469	94666	2488417	26.2
56	0.00545	94432	515	94174	2393752	25.3
57	0.00605	93916	568	93633	2299577	24.5
58	0.00675	93349	630	93033	2205945	23.6
59	0.00752	92718	697	92370	2112911	22.8
60	0.0083	92021	764	91639	2020542	22
61	0.00913	91258	833	90841	1928902	21.1
62	0.01013	90425	916	89967	1838061	20.3
63	0.0114	89509	1021	88999	1748094	19.5
64	0.01285	88488	1137	87920	1659095	18.7
65	0.01433	87351	1252	86725	1571176	18
66	0.01586	86099	1366	85416	1484450	17.2
67	0.01752	84734	1484	83991	1399034	16.5
68	0.01937	83249	1612	82443	1315043	15.8
69	0.0213	81637	1739	80767	1232600	15.1
70	0.02323	79898	1856	78970	1151832	14.4
71	0.02532	78042	1976	77054	1072862	13.7
72	0.02797	76066	2128	75003	995808	13.1
73	0.03149	73939	2328	72775	920805	12.5
74	0.03555	71610	2546	70338	848030	11.8
75	0.03976	69065	2746	67692	777693	11.3
76	0.04397	66319	2916	64861	710001	10.7
77	0.04829	63403	3062	61872	645141	10.2
78	0.05283	60341	3188	58747	583269	9.7
79	0.05748	57153	3285	55510	524522	9.2
80	0.0621	53868	3345	52195	469012	8.7
81	0.06681	50523	3376	48835	416816	8.3
82	0.07202	47147	3395	45449	367981	7.8
83	0.07814	43752	3419	42042	322532	7.4
84	0.08522	40333	3437	38614	280490	7
85	0.09259	36895	3416	35187	241876	6.6
86	0.10056	33479	3367	31796	206689	6.2
87	0.10918	30113	3288	28469	174893	5.8
88	0.11848	26825	3178	25236	146424	5.5
89	0.12853	23647	3039	22127	121188	5.1
90	0.13937	20607	2872	19171	99061	4.8
91	0.15105	17735	2679	16396	79890	4.5
92	0.16362	15056	2463	13825	63494	4.2
93	0.17713	12593	2231	11478	49669	3.9
94	0.19165	10362	1986	9369	38191	3.7
95	0.20722	8376	1736	7509	28822	3.4
96	0.22389	6641	1487	5897	21314	3.2
97	0.24173	5154	1246	4531	15416	3
98	0.26078	3908	1019	3398	10885	2.8
99	0.2811	2889	812	2483	7487	2.6
100+	1	2077	2077	5004	5004	2.4
May 2013
Singapore Department of Statistics

## Sheet: 2003M
Table 2 Complete Life Table for Singapore Male Residents, 2003
Age X	Probability of	Number of	Number of	Number of years	Total number of	Expectation
(Years)	dying between	survivors at	deaths between	lived between	years lived	of life at
	exact age x and x+1	exact age x	exact age x and x+1	exact age x and x+1	after exact age x	exact age x
	qx	lx	dx	Lx	Tx	ex
0	0.00282	100000	282	99769	7663601	76.6
1	0.00021	99718	21	99708	7563833	75.9
2	0.0002	99697	20	99687	7464125	74.9
3	0.00019	99677	19	99668	7364438	73.9
4	0.00017	99659	17	99650	7264770	72.9
5	0.00015	99642	15	99634	7165120	71.9
6	0.00013	99627	13	99620	7065486	70.9
7	0.00012	99613	12	99607	6965866	69.9
8	0.00012	99601	12	99595	6866259	68.9
9	0.00012	99589	12	99583	6766664	67.9
10	0.00013	99577	12	99571	6667081	67
11	0.00013	99564	13	99558	6567510	66
12	0.00015	99551	15	99544	6467952	65
13	0.00018	99537	18	99528	6368408	64
14	0.00023	99519	23	99507	6268881	63
15	0.00028	99496	27	99482	6169373	62
16	0.00032	99469	32	99452	6069891	61
17	0.00037	99436	37	99418	5970439	60
18	0.00043	99399	43	99378	5871021	59.1
19	0.0005	99356	50	99331	5771643	58.1
20	0.00057	99307	56	99278	5672312	57.1
21	0.00063	99250	63	99219	5573033	56.2
22	0.00067	99188	66	99155	5473814	55.2
23	0.00066	99122	66	99089	5374660	54.2
24	0.00063	99056	63	99024	5275571	53.3
25	0.0006	98993	59	98963	5176547	52.3
26	0.00057	98934	56	98906	5077583	51.3
27	0.00056	98878	55	98850	4978678	50.4
28	0.00057	98823	56	98795	4879827	49.4
29	0.0006	98766	59	98737	4781033	48.4
30	0.00064	98707	63	98676	4682296	47.4
31	0.00067	98644	66	98611	4583620	46.5
32	0.00071	98578	70	98543	4485009	45.5
33	0.00076	98508	75	98470	4386467	44.5
34	0.00081	98433	80	98393	4287996	43.6
35	0.00086	98353	84	98311	4189603	42.6
36	0.00091	98269	90	98224	4091292	41.6
37	0.00099	98179	97	98130	3993068	40.7
38	0.0011	98082	108	98028	3894938	39.7
39	0.00122	97974	120	97914	3796910	38.8
40	0.00135	97855	132	97789	3698996	37.8
41	0.00148	97723	145	97650	3601207	36.9
42	0.00163	97578	159	97498	3503557	35.9
43	0.00181	97419	176	97330	3406059	35
44	0.002	97242	195	97145	3308729	34
45	0.0022	97048	213	96941	3211584	33.1
46	0.0024	96834	233	96718	3114643	32.2
47	0.00265	96602	256	96474	3017925	31.2
48	0.00294	96346	283	96205	2921451	30.3
49	0.00325	96063	312	95907	2825246	29.4
50	0.00357	95751	342	95580	2729339	28.5
51	0.00392	95409	374	95222	2633759	27.6
52	0.00436	95035	414	94828	2538537	26.7
53	0.00494	94621	467	94388	2443709	25.8
54	0.00561	94154	528	93890	2349321	25
55	0.0063	93626	590	93331	2255431	24.1
56	0.00702	93036	653	92709	2162100	23.2
57	0.00782	92382	723	92021	2069391	22.4
58	0.00875	91660	802	91259	1977370	21.6
59	0.00976	90857	886	90414	1886112	20.8
60	0.01077	89971	969	89487	1795697	20
61	0.01185	89002	1054	88475	1706211	19.2
62	0.01315	87948	1156	87370	1617736	18.4
63	0.0148	86791	1284	86149	1530366	17.6
64	0.01666	85507	1424	84795	1444217	16.9
65	0.01858	84083	1562	83302	1359422	16.2
66	0.02054	82521	1695	81673	1276120	15.5
67	0.02267	80825	1833	79909	1194447	14.8
68	0.02504	78993	1978	78004	1114538	14.1
69	0.0275	77015	2118	75956	1036534	13.5
70	0.02996	74897	2244	73775	960578	12.8
71	0.03262	72653	2370	71468	886803	12.2
72	0.03599	70283	2530	69018	815334	11.6
73	0.04048	67753	2742	66382	746316	11
74	0.04568	65011	2969	63526	679934	10.5
75	0.05107	62041	3168	60457	616408	9.9
76	0.05639	58873	3320	57213	555951	9.4
77	0.06161	55553	3422	53842	498738	9
78	0.06671	52131	3478	50392	444896	8.5
79	0.07166	48653	3486	46910	394504	8.1
80	0.07642	45167	3452	43441	347594	7.7
81	0.08122	41715	3388	40021	304153	7.3
82	0.0867	38327	3323	36665	264132	6.9
83	0.09356	35004	3275	33367	227467	6.5
84	0.10227	31729	3245	30107	194100	6.1
85	0.11091	28484	3159	26905	163994	5.8
86	0.12024	25325	3045	23803	137089	5.4
87	0.1303	22280	2903	20828	113286	5.1
88	0.14114	19377	2735	18010	92458	4.8
89	0.15281	16642	2543	15371	74448	4.5
90	0.16535	14099	2331	12933	59078	4.2
91	0.17883	11768	2104	10716	46144	3.9
92	0.19328	9663	1868	8730	35429	3.7
93	0.20877	7796	1628	6982	26699	3.4
94	0.22535	6168	1390	5473	19717	3.2
95	0.24307	4778	1161	4197	14244	3
96	0.26197	3617	947	3143	10047	2.8
97	0.28211	2669	753	2293	6904	2.6
98	0.30352	1916	582	1625	4611	2.4
99	0.32625	1335	435	1117	2986	2.2
100+	1	899	899	1869	1869	2.1
May 2013
Singapore Department of Statistics

## Sheet: 2003F
Table 3 Complete Life Table for Singapore Female Residents, 2003
Age X	Probability of	Number of	Number of	Number of years	Total number of	Expectation
(Years)	dying between	survivors at	deaths between	lived between	years lived	of life at
	exact age x and x+1	exact age x	exact age x and x+1	exact age x and x+1	after exact age x	exact age x
	qx	lx	dx	Lx	Tx	ex
0	0.00207	100000	207	99830	8155364	81.6
1	0.00017	99793	17	99784	8055534	80.7
2	0.00016	99776	16	99768	7955750	79.7
3	0.00015	99759	15	99752	7855982	78.7
4	0.00013	99744	13	99738	7756230	77.8
5	0.00011	99731	11	99726	7656492	76.8
6	9e-05	99720	9	99716	7556766	75.8
7	8e-05	99711	8	99707	7457051	74.8
8	8e-05	99703	8	99699	7357343	73.8
9	9e-05	99695	9	99691	7257644	72.8
10	9e-05	99687	9	99682	7157953	71.8
11	0.0001	99677	10	99672	7058271	70.8
12	0.00011	99667	11	99662	6958599	69.8
13	0.00014	99656	14	99649	6858937	68.8
14	0.00017	99642	17	99634	6759288	67.8
15	0.0002	99626	20	99616	6659654	66.8
16	0.00023	99606	23	99595	6560038	65.9
17	0.00025	99583	25	99571	6460443	64.9
18	0.00027	99558	27	99545	6360872	63.9
19	0.00028	99532	28	99517	6261327	62.9
20	0.0003	99503	29	99489	6161810	61.9
21	0.00031	99474	30	99459	6062321	60.9
22	0.00031	99444	31	99428	5962862	60
23	0.00031	99413	31	99397	5863434	59
24	0.0003	99382	30	99367	5764037	58
25	0.00029	99352	28	99338	5664670	57
26	0.00028	99324	27	99310	5565332	56
27	0.00027	99297	27	99283	5466022	55
28	0.00028	99269	28	99255	5366739	54.1
29	0.0003	99241	30	99226	5267483	53.1
30	0.00032	99211	32	99195	5168257	52.1
31	0.00034	99179	34	99162	5069062	51.1
32	0.00037	99145	37	99127	4969900	50.1
33	0.0004	99109	40	99089	4870773	49.1
34	0.00045	99069	44	99047	4771684	48.2
35	0.00049	99024	49	99000	4672637	47.2
36	0.00054	98976	53	98949	4573637	46.2
37	0.00059	98922	58	98893	4474688	45.2
38	0.00064	98864	63	98833	4375795	44.3
39	0.00069	98801	68	98767	4276962	43.3
40	0.00075	98733	74	98696	4178195	42.3
41	0.00081	98659	80	98619	4079499	41.3
42	0.00089	98579	87	98536	3980880	40.4
43	0.00099	98492	98	98443	3882345	39.4
44	0.00112	98394	110	98339	3783902	38.5
45	0.00124	98284	122	98223	3685562	37.5
46	0.00138	98162	135	98094	3587339	36.5
47	0.00154	98026	151	97951	3489245	35.6
48	0.00174	97876	170	97791	3391294	34.6
49	0.00196	97705	192	97610	3293504	33.7
50	0.0022	97514	214	97406	3195894	32.8
51	0.00244	97299	237	97181	3098488	31.8
52	0.00269	97062	261	96931	3001307	30.9
53	0.00298	96801	288	96656	2904376	30
54	0.00328	96512	316	96354	2807719	29.1
55	0.00358	96196	344	96024	2711365	28.2
56	0.0039	95852	374	95665	2615341	27.3
57	0.0043	95478	410	95273	2519676	26.4
58	0.0048	95068	456	94840	2424403	25.5
59	0.00536	94612	508	94358	2329563	24.6
60	0.00594	94104	559	93825	2235206	23.8
61	0.00656	93545	613	93238	2141381	22.9
62	0.0073	92932	678	92593	2048143	22
63	0.00824	92254	760	91873	1955550	21.2
64	0.00931	91493	852	91067	1863677	20.4
65	0.01041	90641	944	90169	1772609	19.6
66	0.01155	89698	1036	89179	1682440	18.8
67	0.01282	88661	1137	88093	1593260	18
68	0.01427	87525	1249	86900	1505167	17.2
69	0.0158	86276	1363	85594	1418267	16.4
70	0.01734	84912	1473	84176	1332674	15.7
71	0.01903	83439	1588	82646	1248498	15
72	0.0212	81852	1736	80984	1165852	14.2
73	0.02413	80116	1934	79150	1084868	13.5
74	0.02752	78183	2152	77107	1005718	12.9
75	0.03102	76031	2359	74852	928611	12.2
76	0.0346	73672	2549	72398	853760	11.6
77	0.03848	71124	2737	69755	781362	11
78	0.04287	68387	2932	66921	711607	10.4
79	0.04756	65455	3113	63898	644686	9.8
80	0.0523	62342	3260	60711	580787	9.3
81	0.05712	59081	3375	57394	520076	8.8
82	0.06239	55707	3475	53969	462682	8.3
83	0.06851	52231	3579	50442	408713	7.8
84	0.07548	48653	3672	46817	358271	7.4
85	0.08283	44981	3726	43118	311455	6.9
86	0.09082	41255	3747	39381	268337	6.5
87	0.09948	37508	3731	35643	228955	6.1
88	0.10885	33777	3677	31939	193313	5.7
89	0.11899	30100	3582	28309	161374	5.4
90	0.12993	26519	3446	24796	133065	5
91	0.14172	23073	3270	21438	108269	4.7
92	0.15441	19803	3058	18274	86831	4.4
93	0.16804	16745	2814	15338	68557	4.1
94	0.18265	13932	2545	12659	53218	3.8
95	0.19828	11387	2258	10258	40559	3.6
96	0.21498	9129	1963	8148	30301	3.3
97	0.23278	7167	1668	6332	22153	3.1
98	0.25171	5498	1384	4806	15821	2.9
99	0.2718	4114	1118	3555	11014	2.7
100+	1	2996	2996	7459	7459	2.5
May 2013
Singapore Department of Statistics

## Sheet: 2004
Table 4 Complete Life Table for Singapore Resident Population, 2004
Age X	Probability of	Number of	Number of	Number of years	Total number of	Expectation
(Years)	dying between	survivors at	deaths between	lived between	years lived	of life at
	exact age x and x+1	exact age x	exact age x and x+1	exact age x and x+1	after exact age x	exact age x
	qx	lx	dx	Lx	Tx	ex
0	0.00227	100000	227	99814	7963198	79.6
1	0.00019	99773	19	99763	7863384	78.8
2	0.00018	99754	18	99745	7763620	77.8
3	0.00017	99736	17	99727	7663876	76.8
4	0.00015	99719	15	99711	7564148	75.9
5	0.00014	99703	14	99696	7464438	74.9
6	0.00012	99689	12	99683	7364741	73.9
7	0.00011	99677	11	99672	7265058	72.9
8	0.00011	99667	11	99661	7165386	71.9
9	0.00011	99656	11	99651	7065725	70.9
10	0.00011	99645	11	99640	6966074	69.9
11	0.00011	99634	11	99628	6866434	68.9
12	0.00013	99623	13	99616	6766806	67.9
13	0.00015	99610	15	99603	6667190	66.9
14	0.00018	99595	18	99586	6567587	65.9
15	0.00022	99577	21	99566	6468001	65
16	0.00025	99556	25	99543	6368434	64
17	0.00028	99531	28	99517	6268891	63
18	0.00032	99503	32	99486	6169375	62
19	0.00037	99470	37	99452	6069888	61
20	0.00041	99434	41	99413	5970436	60
21	0.00045	99393	45	99370	5871023	59.1
22	0.00048	99347	47	99324	5771653	58.1
23	0.00047	99300	47	99277	5672329	57.1
24	0.00045	99253	44	99231	5573052	56.1
25	0.00042	99209	41	99188	5473822	55.2
26	0.00039	99167	39	99148	5374634	54.2
27	0.00038	99128	38	99110	5275486	53.2
28	0.00039	99091	39	99071	5176376	52.2
29	0.00042	99052	42	99031	5077305	51.3
30	0.00045	99010	45	98988	4978274	50.3
31	0.00048	98965	48	98941	4879287	49.3
32	0.00051	98918	51	98892	4780345	48.3
33	0.00055	98867	55	98839	4681453	47.4
34	0.0006	98812	59	98783	4582614	46.4
35	0.00064	98753	63	98721	4483831	45.4
36	0.00069	98690	68	98656	4385110	44.4
37	0.00075	98622	74	98585	4286454	43.5
38	0.00083	98548	82	98507	4187869	42.5
39	0.00092	98466	91	98421	4089362	41.5
40	0.00102	98375	100	98325	3990941	40.6
41	0.00112	98275	110	98220	3892616	39.6
42	0.00123	98165	121	98105	3794396	38.7
43	0.00137	98044	135	97977	3696291	37.7
44	0.00152	97909	149	97835	3598315	36.8
45	0.00167	97760	164	97679	3500480	35.8
46	0.00184	97597	179	97507	3402801	34.9
47	0.00203	97418	198	97319	3305294	33.9
48	0.00228	97220	221	97109	3207975	33
49	0.00255	96999	247	96875	3110866	32.1
50	0.00283	96752	274	96615	3013991	31.2
51	0.00312	96478	301	96327	2917376	30.2
52	0.00346	96177	333	96010	2821048	29.3
53	0.00388	95844	372	95658	2725038	28.4
54	0.00435	95472	415	95264	2629380	27.5
55	0.00482	95057	459	94828	2534116	26.7
56	0.00532	94598	503	94347	2439288	25.8
57	0.00588	94095	553	93818	2344942	24.9
58	0.00652	93542	610	93237	2251123	24.1
59	0.0072	92932	670	92598	2157886	23.2
60	0.0079	92263	729	91898	2065289	22.4
61	0.00864	91534	791	91139	1973390	21.6
62	0.00957	90743	868	90309	1882252	20.7
63	0.01076	89875	967	89391	1791943	19.9
64	0.01213	88907	1079	88368	1702552	19.1
65	0.01354	87829	1189	87234	1614183	18.4
66	0.01499	86640	1299	85990	1526949	17.6
67	0.01657	85341	1414	84634	1440959	16.9
68	0.01835	83927	1540	83157	1356325	16.2
69	0.02023	82387	1667	81553	1273169	15.5
70	0.02214	80719	1787	79826	1191616	14.8
71	0.02416	78933	1907	77979	1111790	14.1
72	0.02658	77026	2047	76002	1033811	13.4
73	0.02961	74979	2220	73868	957808	12.8
74	0.03299	72758	2401	71558	883940	12.1
75	0.03645	70358	2565	69075	812382	11.5
76	0.04003	67793	2714	66436	743307	11
77	0.04406	65079	2867	63646	676870	10.4
78	0.04883	62212	3038	60693	613224	9.9
79	0.05404	59174	3198	57576	552531	9.3
80	0.05935	55977	3322	54316	494956	8.8
81	0.06467	52655	3405	50952	440640	8.4
82	0.07027	49249	3461	47519	389688	7.9
83	0.07645	45788	3501	44038	342169	7.5
84	0.08321	42288	3519	40528	298131	7.1
85	0.09049	38769	3508	37015	257602	6.6
86	0.09838	35261	3469	33526	220588	6.3
87	0.10691	31792	3399	30093	187061	5.9
88	0.11613	28393	3297	26744	156969	5.5
89	0.1261	25096	3165	23514	130224	5.2
90	0.13686	21931	3002	20430	106711	4.9
91	0.14847	18930	2810	17524	86280	4.6
92	0.16098	16119	2595	14822	68756	4.3
93	0.17444	13524	2359	12345	53934	4
94	0.18891	11165	2109	10111	41589	3.7
95	0.20445	9056	1851	8130	31479	3.5
96	0.22111	7204	1593	6408	23348	3.2
97	0.23894	5612	1341	4941	16940	3
98	0.25801	4271	1102	3720	11999	2.8
99	0.27836	3169	882	2728	8280	2.6
100+	1	2287	2287	5552	5552	2.4
May 2013
Singapore Department of Statistics

## Sheet: 2004M
Table 5 Complete Life Table for Singapore Male Residents, 2004
Age X	Probability of	Number of	Number of	Number of years	Total number of	Expectation
(Years)	dying between	survivors at	deaths between	lived between	years lived	of life at
	exact age x and x+1	exact age x	exact age x and x+1	exact age x and x+1	after exact age x	exact age x
	qx	lx	dx	Lx	Tx	ex
0	0.00255	100000	255	99791	7711192	77.1
1	0.0002	99745	20	99735	7611401	76.3
2	0.0002	99725	20	99715	7511667	75.3
3	0.00018	99705	18	99696	7411952	74.3
4	0.00017	99686	17	99678	7312256	73.4
5	0.00015	99670	15	99662	7212578	72.4
6	0.00013	99655	13	99648	7112916	71.4
7	0.00012	99642	12	99635	7013268	70.4
8	0.00012	99629	12	99623	6913632	69.4
9	0.00012	99618	12	99612	6814009	68.4
10	0.00012	99606	12	99600	6714397	67.4
11	0.00012	99594	12	99588	6614797	66.4
12	0.00013	99582	13	99576	6515209	65.4
13	0.00017	99569	17	99561	6415633	64.4
14	0.00021	99552	21	99541	6316072	63.4
15	0.00026	99531	26	99518	6216531	62.5
16	0.00031	99505	31	99489	6117013	61.5
17	0.00036	99473	36	99455	6017524	60.5
18	0.00042	99437	42	99416	5918069	59.5
19	0.00049	99395	49	99371	5818653	58.5
20	0.00056	99347	55	99319	5719282	57.6
21	0.00062	99291	61	99261	5619963	56.6
22	0.00066	99230	65	99197	5520702	55.6
23	0.00065	99165	65	99133	5421505	54.7
24	0.00062	99100	61	99070	5322372	53.7
25	0.00058	99039	57	99010	5223303	52.7
26	0.00055	98982	54	98955	5124292	51.8
27	0.00053	98928	53	98901	5025338	50.8
28	0.00055	98875	54	98848	4926437	49.8
29	0.00058	98821	58	98792	4827589	48.9
30	0.00062	98763	61	98732	4728797	47.9
31	0.00066	98702	65	98669	4630064	46.9
32	0.0007	98637	69	98602	4531395	45.9
33	0.00074	98568	73	98531	4432793	45
34	0.00079	98495	77	98456	4334261	44
35	0.00083	98417	82	98376	4235805	43
36	0.00088	98335	87	98292	4137429	42.1
37	0.00095	98249	94	98202	4039137	41.1
38	0.00105	98155	103	98103	3940935	40.2
39	0.00117	98052	115	97994	3842832	39.2
40	0.0013	97937	127	97873	3744838	38.2
41	0.00142	97810	139	97740	3646964	37.3
42	0.00157	97670	153	97594	3549224	36.3
43	0.00174	97517	170	97432	3451631	35.4
44	0.00192	97347	187	97254	3354198	34.5
45	0.00211	97160	205	97057	3256945	33.5
46	0.00231	96955	224	96843	3159887	32.6
47	0.00255	96731	247	96607	3063044	31.7
48	0.00285	96484	275	96346	2966437	30.7
49	0.00319	96208	307	96055	2870091	29.8
50	0.00353	95902	338	95733	2774036	28.9
51	0.00389	95564	372	95378	2678303	28
52	0.00433	95192	412	94986	2582925	27.1
53	0.00489	94780	463	94548	2487939	26.2
54	0.00552	94316	521	94056	2393391	25.4
55	0.00617	93796	579	93506	2299335	24.5
56	0.00685	93217	638	92897	2205829	23.7
57	0.00759	92578	703	92227	2112932	22.8
58	0.00843	91876	774	91489	2020705	22
59	0.00931	91101	848	90677	1929216	21.2
60	0.0102	90253	921	89793	1838539	20.4
61	0.01116	89333	997	88834	1748746	19.6
62	0.01238	88335	1094	87788	1659912	18.8
63	0.01399	87242	1221	86631	1572124	18
64	0.01585	86021	1363	85339	1485492	17.3
65	0.01777	84657	1504	83905	1400153	16.5
66	0.01973	83153	1640	82333	1316248	15.8
67	0.02183	81513	1779	80623	1233915	15.1
68	0.02415	79734	1926	78771	1153292	14.5
69	0.0266	77808	2070	76773	1074522	13.8
70	0.02906	75738	2201	74638	997749	13.2
71	0.03165	73537	2328	72373	923111	12.6
72	0.0347	71209	2471	69974	850738	11.9
73	0.03845	68738	2643	67417	780764	11.4
74	0.0426	66095	2816	64688	713347	10.8
75	0.04684	63280	2964	61798	648660	10.3
76	0.05118	60316	3087	58772	586862	9.7
77	0.05592	57229	3200	55629	528090	9.2
78	0.06128	54029	3311	52373	472461	8.7
79	0.06699	50718	3398	49019	420088	8.3
80	0.07268	47320	3439	45600	371070	7.8
81	0.07833	43881	3437	42162	325469	7.4
82	0.08437	40444	3412	38738	283307	7
83	0.09133	37032	3382	35341	244569	6.6
84	0.0996	33650	3352	31974	209229	6.2
85	0.10814	30298	3276	28660	177255	5.9
86	0.11736	27022	3171	25436	148595	5.5
87	0.12731	23851	3036	22332	123159	5.2
88	0.13805	20814	2873	19377	100826	4.8
89	0.14962	17941	2684	16599	81449	4.5
90	0.16208	15256	2473	14020	64851	4.3
91	0.17547	12784	2243	11662	50831	4
92	0.18986	10540	2001	9540	39168	3.7
93	0.20529	8539	1753	7663	29629	3.5
94	0.22183	6786	1505	6034	21966	3.2
95	0.23952	5281	1265	4648	15932	3
96	0.25841	4016	1038	3497	11284	2.8
97	0.27856	2978	830	2563	7787	2.6
98	0.30001	2149	645	1826	5223	2.4
99	0.3228	1504	485	1261	3397	2.3
100+	1	1019	1019	2136	2136	2.1
May 2013
Singapore Department of Statistics

## Sheet: 2004F
Table 6 Complete Life Table for Singapore Female Residents, 2004
Age X	Probability of	Number of	Number of	Number of years	Total number of	Expectation
(Years)	dying between	survivors at	deaths between	lived between	years lived	of life at
	exact age x and x+1	exact age x	exact age x and x+1	exact age x and x+1	after exact age x	exact age x
	qx	lx	dx	Lx	Tx	ex
0	0.00197	100000	197	99838	8204197	82
1	0.00018	99803	18	99794	8104358	81.2
2	0.00017	99785	17	99777	8004564	80.2
3	0.00016	99768	16	99760	7904788	79.2
4	0.00014	99753	14	99746	7805027	78.2
5	0.00012	99739	12	99732	7705281	77.3
6	0.00011	99726	11	99721	7605549	76.3
7	0.0001	99716	10	99711	7505828	75.3
8	9e-05	99706	9	99701	7406117	74.3
9	0.0001	99697	10	99692	7306416	73.3
10	0.0001	99687	10	99682	7206724	72.3
11	0.00011	99676	11	99671	7107042	71.3
12	0.00012	99666	12	99660	7007371	70.3
13	0.00013	99654	13	99647	6907712	69.3
14	0.00015	99641	15	99634	6808064	68.3
15	0.00016	99626	16	99618	6708431	67.3
16	0.00018	99610	18	99601	6608813	66.3
17	0.0002	99592	20	99582	6509212	65.4
18	0.00022	99572	22	99561	6409630	64.4
19	0.00024	99550	24	99538	6310069	63.4
20	0.00027	99526	27	99513	6210531	62.4
21	0.00029	99499	29	99485	6111019	61.4
22	0.0003	99471	30	99456	6011534	60.4
23	0.0003	99441	29	99426	5912078	59.5
24	0.00028	99411	28	99398	5812652	58.5
25	0.00026	99384	26	99371	5713254	57.5
26	0.00025	99358	25	99345	5613884	56.5
27	0.00024	99333	24	99321	5514539	55.5
28	0.00025	99309	25	99296	5415218	54.5
29	0.00027	99284	27	99270	5315921	53.5
30	0.00029	99257	29	99242	5216651	52.6
31	0.00032	99227	31	99212	5117409	51.6
32	0.00034	99196	34	99179	5018198	50.6
33	0.00038	99162	37	99143	4919019	49.6
34	0.00042	99125	41	99104	4819875	48.6
35	0.00046	99083	45	99061	4720771	47.6
36	0.0005	99038	50	99013	4621711	46.7
37	0.00055	98988	54	98961	4522698	45.7
38	0.00061	98934	60	98904	4423737	44.7
39	0.00067	98874	67	98840	4324833	43.7
40	0.00074	98807	73	98771	4225992	42.8
41	0.00081	98734	80	98694	4127222	41.8
42	0.00089	98654	88	98610	4028528	40.8
43	0.001	98566	98	98517	3929918	39.9
44	0.00111	98468	109	98413	3831401	38.9
45	0.00123	98358	121	98298	3732988	38
46	0.00135	98238	133	98171	3634690	37
47	0.0015	98105	147	98031	3536518	36
48	0.00169	97958	165	97875	3438487	35.1
49	0.0019	97792	185	97700	3340612	34.2
50	0.00211	97607	206	97504	3242912	33.2
51	0.00234	97401	228	97287	3145409	32.3
52	0.00258	97173	251	97048	3048121	31.4
53	0.00286	96922	278	96784	2951074	30.4
54	0.00317	96645	306	96492	2854290	29.5
55	0.00347	96339	334	96172	2757798	28.6
56	0.0038	96004	364	95822	2661627	27.7
57	0.00418	95640	399	95440	2565805	26.8
58	0.00464	95240	442	95019	2470365	25.9
59	0.00516	94798	489	94554	2375345	25.1
60	0.00568	94309	536	94041	2280792	24.2
61	0.00624	93773	585	93481	2186750	23.3
62	0.00691	93188	643	92866	2093270	22.5
63	0.00774	92545	716	92186	2000403	21.6
64	0.00867	91828	796	91430	1908217	20.8
65	0.00963	91032	877	90594	1816787	20
66	0.01063	90155	959	89676	1726193	19.1
67	0.01178	89197	1051	88671	1636517	18.3
68	0.01314	88146	1159	87567	1547846	17.6
69	0.01461	86987	1271	86352	1460279	16.8
70	0.0161	85716	1380	85026	1373928	16
71	0.01771	84336	1494	83589	1288902	15.3
72	0.01973	82842	1635	82025	1205313	14.5
73	0.02236	81207	1816	80299	1123288	13.8
74	0.02534	79392	2011	78386	1042988	13.1
75	0.02839	77380	2197	76282	964603	12.5
76	0.03158	75184	2374	73996	888321	11.8
77	0.0353	72809	2570	71524	814324	11.2
78	0.03986	70239	2800	68840	742800	10.6
79	0.04493	67440	3030	65925	673960	10
80	0.05012	64409	3228	62795	608036	9.4
81	0.05534	61181	3386	59488	545240	8.9
82	0.06085	57796	3517	56037	485752	8.4
83	0.06699	54279	3636	52461	429715	7.9
84	0.07374	50642	3735	48775	377254	7.4
85	0.08104	46908	3801	45007	328479	7
86	0.08897	43107	3835	41189	283472	6.6
87	0.09757	39271	3832	37355	242283	6.2
88	0.1069	35440	3789	33545	204927	5.8
89	0.117	31651	3703	29799	171382	5.4
90	0.1279	27948	3575	26161	141583	5.1
91	0.13967	24373	3404	22671	115422	4.7
92	0.15234	20969	3194	19372	92751	4.4
93	0.16595	17775	2950	16300	73379	4.1
94	0.18057	14825	2677	13487	57079	3.9
95	0.19621	12148	2384	10956	43593	3.6
96	0.21294	9764	2079	8725	32636	3.3
97	0.23077	7685	1774	6798	23912	3.1
98	0.24975	5912	1476	5173	17113	2.9
99	0.26991	4435	1197	3837	11940	2.7
100+	1	3238	3238	8103	8103	2.5
May 2013
Singapore Department of Statistics

## Sheet: 2005
Table 7 Complete Life Table for Singapore Resident Population, 2005
Age X	Probability of	Number of	Number of	Number of years	Total number of	Expectation
(Years)	dying between	survivors at	deaths between	lived between	years lived	of life at
	exact age x and x+1	exact age x	exact age x and x+1	exact age x and x+1	after exact age x	exact age x
	qx	lx	dx	Lx	Tx	ex
0	0.00229	100000	229	99812	8007308	80.1
1	0.00016	99771	16	99763	7907496	79.3
2	0.00016	99755	16	99747	7807733	78.3
3	0.00015	99739	15	99732	7707986	77.3
4	0.00014	99724	13	99718	7608254	76.3
5	0.00012	99711	12	99705	7508537	75.3
6	0.00011	99699	11	99693	7408832	74.3
7	0.0001	99688	10	99683	7309138	73.3
8	0.0001	99678	10	99673	7209455	72.3
9	0.00011	99667	11	99662	7109783	71.3
10	0.00012	99656	12	99651	7010121	70.3
11	0.00012	99645	12	99639	6910470	69.4
12	0.00014	99632	14	99626	6810832	68.4
13	0.00015	99619	15	99611	6711206	67.4
14	0.00017	99603	17	99595	6611595	66.4
15	0.00019	99586	19	99576	6512000	65.4
16	0.00022	99567	22	99556	6412424	64.4
17	0.00024	99545	24	99533	6312868	63.4
18	0.00027	99521	27	99507	6213335	62.4
19	0.00031	99494	31	99478	6113828	61.4
20	0.00035	99463	35	99445	6014349	60.5
21	0.00039	99427	39	99408	5914905	59.5
22	0.00041	99389	41	99368	5815497	58.5
23	0.00041	99348	41	99327	5716129	57.5
24	0.0004	99306	40	99286	5616802	56.6
25	0.00039	99266	38	99247	5517515	55.6
26	0.00037	99228	37	99210	5418268	54.6
27	0.00037	99191	37	99173	5319059	53.6
28	0.00039	99154	38	99135	5219886	52.6
29	0.00041	99116	41	99095	5120751	51.7
30	0.00044	99075	44	99053	5021656	50.7
31	0.00047	99031	47	99007	4922603	49.7
32	0.00051	98984	50	98959	4823596	48.7
33	0.00054	98934	54	98907	4724637	47.8
34	0.00058	98880	58	98851	4625730	46.8
35	0.00062	98822	61	98792	4526879	45.8
36	0.00066	98761	66	98728	4428087	44.8
37	0.00073	98695	72	98660	4329359	43.9
38	0.00081	98624	80	98584	4230700	42.9
39	0.00092	98544	90	98499	4132116	41.9
40	0.00103	98453	101	98403	4033617	41
41	0.00114	98352	112	98297	3935215	40
42	0.00125	98241	123	98179	3836918	39.1
43	0.00138	98118	135	98050	3738739	38.1
44	0.00151	97983	148	97909	3640688	37.2
45	0.00164	97835	160	97755	3542780	36.2
46	0.00178	97675	173	97588	3445025	35.3
47	0.00196	97502	191	97406	3347436	34.3
48	0.00219	97311	214	97204	3250030	33.4
49	0.00247	97097	240	96977	3152826	32.5
50	0.00275	96858	267	96724	3055848	31.5
51	0.00305	96591	294	96444	2959124	30.6
52	0.00338	96296	325	96134	2862681	29.7
53	0.00376	95971	361	95790	2766547	28.8
54	0.00418	95610	400	95410	2670756	27.9
55	0.00461	95210	439	94991	2575347	27
56	0.00505	94771	479	94532	2480356	26.2
57	0.00559	94292	527	94029	2385824	25.3
58	0.00625	93765	586	93472	2291795	24.4
59	0.00699	93179	652	92853	2198323	23.6
60	0.00775	92527	717	92169	2105470	22.8
61	0.00854	91810	784	91418	2013301	21.9
62	0.00945	91026	860	90596	1921883	21.1
63	0.01053	90166	950	89691	1831287	20.3
64	0.01173	89217	1046	88694	1741596	19.5
65	0.01295	88170	1142	87599	1652902	18.7
66	0.01422	87029	1237	86410	1565303	18
67	0.01562	85791	1340	85121	1478893	17.2
68	0.01722	84451	1455	83724	1393771	16.5
69	0.01893	82997	1571	82211	1310047	15.8
70	0.02065	81426	1681	80585	1227836	15.1
71	0.02249	79745	1793	78848	1147250	14.4
72	0.02475	77951	1930	76987	1068402	13.7
73	0.02765	76022	2102	74971	991415	13
74	0.03091	73920	2285	72777	916444	12.4
75	0.03425	71635	2453	70408	843667	11.8
76	0.03771	69182	2609	67877	773259	11.2
77	0.04168	66573	2775	65185	705382	10.6
78	0.04647	63798	2964	62315	640197	10
79	0.05175	60833	3148	59259	577881	9.5
80	0.05714	57685	3296	56037	518622	9
81	0.06255	54389	3402	52688	462585	8.5
82	0.06818	50987	3476	49249	409897	8
83	0.0743	47511	3530	45746	360648	7.6
84	0.08091	43981	3559	42202	314902	7.2
85	0.0881	40422	3561	38642	272701	6.7
86	0.09589	36861	3535	35094	234059	6.3
87	0.10434	33327	3477	31588	198965	6
88	0.11348	29849	3387	28156	167377	5.6
89	0.12337	26462	3265	24830	139221	5.3
90	0.13406	23197	3110	21642	114391	4.9
91	0.14561	20088	2925	18625	92749	4.6
92	0.15806	17163	2713	15806	74124	4.3
93	0.17148	14450	2478	13211	58317	4
94	0.18592	11972	2226	10859	45106	3.8
95	0.20145	9746	1963	8764	34247	3.5
96	0.21811	7783	1698	6934	25483	3.3
97	0.23597	6085	1436	5367	18549	3
98	0.25508	4649	1186	4056	13182	2.8
99	0.27549	3463	954	2986	9125	2.6
100+	1	2509	2509	6139	6139	2.4
May 2013
Singapore Department of Statistics

## Sheet: 2005M
Table 8 Complete Life Table for Singapore Male Residents, 2005
Age X	Probability of	Number of	Number of	Number of years	Total number of	Expectation
(Years)	dying between	survivors at	deaths between	lived between	years lived	of life at
	exact age x and x+1	exact age x	exact age x and x+1	exact age x and x+1	after exact age x	exact age x
	qx	lx	dx	Lx	Tx	ex
0	0.00253	100000	253	99792	7759262	77.6
1	0.00017	99747	17	99738	7659470	76.8
2	0.00016	99730	16	99722	7559731	75.8
3	0.00015	99714	15	99706	7460009	74.8
4	0.00014	99699	14	99692	7360303	73.8
5	0.00012	99685	12	99679	7260611	72.8
6	0.00011	99673	11	99668	7160932	71.8
7	0.0001	99662	10	99657	7061264	70.9
8	0.0001	99652	10	99647	6961607	69.9
9	0.00011	99642	11	99637	6861960	68.9
10	0.00012	99631	12	99625	6762323	67.9
11	0.00013	99619	13	99613	6662698	66.9
12	0.00015	99606	15	99599	6563086	65.9
13	0.00017	99592	17	99583	6463487	64.9
14	0.0002	99575	20	99565	6363904	63.9
15	0.00023	99555	23	99544	6264339	62.9
16	0.00026	99532	26	99519	6164795	61.9
17	0.0003	99506	30	99492	6065276	61
18	0.00035	99477	35	99459	5965784	60
19	0.00042	99442	41	99421	5866325	59
20	0.00048	99400	48	99376	5766904	58
21	0.00054	99352	54	99325	5667528	57
22	0.00058	99298	58	99269	5568202	56.1
23	0.00058	99240	58	99211	5468933	55.1
24	0.00056	99182	56	99155	5369722	54.1
25	0.00053	99127	53	99100	5270567	53.2
26	0.00051	99074	50	99049	5171467	52.2
27	0.0005	99024	49	98999	5072418	51.2
28	0.00051	98975	51	98949	4973418	50.2
29	0.00054	98924	54	98897	4874469	49.3
30	0.00058	98870	57	98841	4775573	48.3
31	0.00061	98813	60	98783	4676731	47.3
32	0.00065	98753	64	98721	4577949	46.4
33	0.00069	98689	69	98654	4479228	45.4
34	0.00075	98620	74	98583	4380574	44.4
35	0.0008	98546	79	98507	4281990	43.5
36	0.00086	98468	84	98426	4183483	42.5
37	0.00093	98383	92	98338	4085058	41.5
38	0.00104	98292	102	98241	3986720	40.6
39	0.00116	98190	114	98133	3888480	39.6
40	0.00129	98076	127	98012	3790347	38.6
41	0.00142	97949	139	97879	3692335	37.7
42	0.00156	97810	153	97733	3594456	36.7
43	0.00171	97657	167	97573	3496722	35.8
44	0.00187	97489	182	97398	3399149	34.9
45	0.00203	97307	197	97208	3301751	33.9
46	0.0022	97110	213	97003	3204543	33
47	0.00242	96896	235	96779	3107540	32.1
48	0.00272	96662	263	96530	3010761	31.1
49	0.00307	96399	296	96251	2914231	30.2
50	0.00343	96102	330	95937	2817980	29.3
51	0.00381	95773	365	95590	2722042	28.4
52	0.00423	95408	404	95206	2626452	27.5
53	0.00473	95004	450	94779	2531247	26.6
54	0.00528	94554	499	94305	2436468	25.8
55	0.00583	94055	548	93781	2342163	24.9
56	0.00641	93507	600	93207	2248382	24
57	0.00711	92907	661	92577	2155174	23.2
58	0.00798	92247	736	91879	2062597	22.4
59	0.00894	91511	818	91102	1970718	21.5
60	0.00993	90692	901	90242	1879617	20.7
61	0.01097	89792	985	89299	1789375	19.9
62	0.01217	88807	1080	88267	1700075	19.1
63	0.01362	87726	1195	87129	1611809	18.4
64	0.01524	86531	1319	85872	1524680	17.6
65	0.0169	85213	1440	84493	1438808	16.9
66	0.0186	83773	1558	82993	1354315	16.2
67	0.02046	82214	1682	81373	1271322	15.5
68	0.02255	80532	1816	79624	1189949	14.8
69	0.02475	78716	1949	77742	1110325	14.1
70	0.02698	76767	2071	75732	1032583	13.5
71	0.02934	74696	2191	73601	956851	12.8
72	0.03219	72505	2334	71338	883251	12.2
73	0.03578	70171	2511	68916	811913	11.6
74	0.03979	67660	2692	66314	742997	11
75	0.0439	64968	2852	63542	676683	10.4
76	0.04814	62116	2990	60621	613141	9.9
77	0.05289	59126	3127	57562	552520	9.3
78	0.05848	55998	3275	54361	494959	8.8
79	0.06457	52724	3404	51022	440597	8.4
80	0.07075	49320	3489	47575	389576	7.9
81	0.07697	45830	3527	44067	342001	7.5
82	0.08352	42303	3533	40536	297934	7
83	0.09076	38770	3519	37010	257398	6.6
84	0.09869	35251	3479	33511	220388	6.3
85	0.1072	31772	3406	30069	186877	5.9
86	0.11639	28366	3301	26715	156808	5.5
87	0.12631	25065	3166	23482	130092	5.2
88	0.13702	21899	3001	20398	106611	4.9
89	0.14857	18898	2808	17494	86213	4.6
90	0.161	16090	2591	14795	68718	4.3
91	0.17437	13500	2354	12323	53923	4
92	0.18874	11146	2104	10094	41601	3.7
93	0.20416	9042	1846	8119	31507	3.5
94	0.22068	7196	1588	6402	23388	3.3
95	0.23837	5608	1337	4940	16986	3
96	0.25726	4271	1099	3722	12046	2.8
97	0.27741	3172	880	2732	8324	2.6
98	0.29886	2292	685	1950	5592	2.4
99	0.32167	1607	517	1349	3642	2.3
100+	1	1090	1090	2293	2293	2.1
May 2013
Singapore Department of Statistics

## Sheet: 2005F
Table 9 Complete Life Table for Singapore Female Residents, 2005
Age X	Probability of	Number of	Number of	Number of years	Total number of	Expectation
(Years)	dying between	survivors at	deaths between	lived between	years lived	of life at
	exact age x and x+1	exact age x	exact age x and x+1	exact age x and x+1	after exact age x	exact age x
	qx	lx	dx	Lx	Tx	ex
0	0.00203	100000	203	99833	8245565	82.5
1	0.00016	99797	16	99789	8145732	81.6
2	0.00015	99781	15	99773	8045943	80.6
3	0.00014	99766	14	99759	7946169	79.6
4	0.00013	99751	13	99745	7846411	78.7
5	0.00012	99738	12	99732	7746666	77.7
6	0.00011	99726	11	99721	7646934	76.7
7	0.0001	99715	10	99710	7547213	75.7
8	0.0001	99705	10	99699	7447503	74.7
9	0.00011	99694	11	99689	7347804	73.7
10	0.00011	99683	11	99678	7248115	72.7
11	0.00012	99672	12	99666	7148437	71.7
12	0.00013	99660	13	99654	7048771	70.7
13	0.00014	99647	14	99641	6949118	69.7
14	0.00015	99634	15	99627	6849477	68.7
15	0.00016	99619	16	99611	6749850	67.8
16	0.00017	99603	17	99595	6650239	66.8
17	0.00018	99586	18	99577	6550644	65.8
18	0.0002	99568	19	99558	6451067	64.8
19	0.00021	99549	21	99538	6351509	63.8
20	0.00022	99528	22	99517	6251971	62.8
21	0.00023	99506	23	99494	6152454	61.8
22	0.00024	99483	24	99471	6052959	60.8
23	0.00024	99459	24	99447	5953488	59.9
24	0.00025	99435	24	99423	5854042	58.9
25	0.00024	99410	24	99398	5754619	57.9
26	0.00025	99386	24	99374	5655221	56.9
27	0.00025	99361	25	99349	5555847	55.9
28	0.00027	99336	27	99323	5456498	54.9
29	0.0003	99309	29	99294	5357176	53.9
30	0.00032	99280	32	99264	5257881	53
31	0.00035	99248	35	99230	5158617	52
32	0.00037	99213	37	99195	5059387	51
33	0.0004	99176	40	99156	4960192	50
34	0.00043	99136	42	99115	4861036	49
35	0.00045	99094	45	99072	4761921	48.1
36	0.00048	99049	48	99026	4662849	47.1
37	0.00052	99002	52	98976	4563824	46.1
38	0.00059	98950	59	98921	4464848	45.1
39	0.00067	98892	67	98858	4365927	44.1
40	0.00076	98825	75	98787	4267069	43.2
41	0.00085	98750	83	98708	4168281	42.2
42	0.00094	98666	92	98620	4069573	41.2
43	0.00103	98574	102	98523	3970953	40.3
44	0.00114	98472	112	98416	3872429	39.3
45	0.00124	98360	122	98299	3774013	38.4
46	0.00135	98239	132	98173	3675714	37.4
47	0.00148	98107	145	98034	3577541	36.5
48	0.00166	97961	162	97880	3479507	35.5
49	0.00185	97799	181	97708	3381627	34.6
50	0.00206	97618	201	97517	3283919	33.6
51	0.00227	97416	221	97306	3186402	32.7
52	0.00251	97195	244	97073	3089096	31.8
53	0.00279	96951	270	96816	2992023	30.9
54	0.00308	96681	298	96532	2895207	29.9
55	0.00338	96383	326	96220	2798675	29
56	0.0037	96057	355	95880	2702455	28.1
57	0.00408	95702	391	95507	2606575	27.2
58	0.00456	95311	435	95094	2511069	26.3
59	0.00509	94877	483	94635	2415975	25.5
60	0.00565	94393	533	94127	2321340	24.6
61	0.00622	93860	584	93569	2227213	23.7
62	0.00686	93277	640	92957	2133644	22.9
63	0.00762	92637	706	92284	2040687	22
64	0.00844	91931	776	91543	1948403	21.2
65	0.00928	91155	846	90732	1856860	20.4
66	0.01017	90309	918	89850	1766129	19.6
67	0.0112	89391	1001	88890	1676279	18.8
68	0.01244	88390	1099	87840	1587389	18
69	0.01378	87290	1203	86689	1499549	17.2
70	0.01515	86087	1304	85435	1412860	16.4
71	0.01663	84783	1410	84078	1327425	15.7
72	0.01852	83373	1544	82601	1243348	14.9
73	0.02102	81829	1720	80969	1160747	14.2
74	0.02387	80109	1912	79153	1079778	13.5
75	0.02679	78196	2095	77149	1000626	12.8
76	0.02985	76101	2272	74965	923477	12.1
77	0.03342	73829	2468	72596	848511	11.5
78	0.03782	71362	2699	70012	775916	10.9
79	0.04272	68663	2933	67196	705904	10.3
80	0.04774	65729	3138	64160	638708	9.7
81	0.05277	62592	3303	60940	574547	9.2
82	0.05806	59288	3442	57567	513607	8.7
83	0.06388	55846	3568	54062	456040	8.2
84	0.07024	52278	3672	50443	401978	7.7
85	0.07715	48607	3750	46732	351535	7.2
86	0.08468	44857	3799	42957	304804	6.8
87	0.09288	41058	3813	39151	261846	6.4
88	0.10178	37245	3791	35349	222695	6
89	0.11144	33454	3728	31590	187346	5.6
90	0.12191	29726	3624	27914	155756	5.2
91	0.13324	26102	3478	24363	127842	4.9
92	0.14548	22624	3291	20979	103479	4.6
93	0.15868	19333	3068	17799	82501	4.3
94	0.17291	16265	2812	14859	64702	4
95	0.1882	13453	2532	12187	49843	3.7
96	0.20462	10921	2235	9804	37656	3.4
97	0.2222	8686	1930	7721	27852	3.2
98	0.24101	6756	1628	5942	20131	3
99	0.26107	5128	1339	4459	14189	2.8
100+	1	3789	3789	9730	9730	2.6
May 2013
Singapore Department of Statistics

[truncated: 21 more sheets: 2006, 2006M, 2006F, 2007, 2007M, 2007F, 2008, 2008M, 2008F, 2009, 2009M, 2009F, 2010, 2010M, 2010F, 2011, 2011M, 2011F, 2012 (Preliminary), 2012M (Preliminary) …]
