# Supplementary material for: Projection of Young-Old and Old-Old with Functional Disability: Does Accounting for the Changing Educational Composition of the Elderly Population Make a Difference?
Source: PLoS One. 2015 May 14;10(5):e0126471. doi: 10.1371/journal.pone.0126471 (PMC4431717; doi:10.1371/journal.pone.0126471)
Supplement: S3 File — (XLS) [file pone.0126471.s006.xls]

## Sheet: Content
Contents
Population Trends 2013
		Notations and Notes
Population
	Table	1.1	Singapore Residents by Age Group, Ethnic Group and Sex, June 2013
	Table	1.2	Singapore Residents by Planning Area / Subzone, Age Group and Sex, June 2013
	Table	1.2	Singapore Residents by Planning Area / Subzone, Age Group and Sex, June 2013, Males
	Table	1.2	Singapore Residents by Planning Area / Subzone, Age Group and Sex, June 2013, Females
	Table	1.3	Singapore Residents by Planning Area / Subzone and Type of Dwelling, June 2013
	Table	1.4	Singapore Residents by Age Group and Type of Dwelling, June 2013
	Table	1.5	Population, 1871 - 2013
	Table	1.6	Singapore Residents by Age Group and Sex, June 1980 - June 2013
	Table	1.6	Singapore Residents by Age Group and Sex, June 1980 - June 2013, Males
	Table	1.6	Singapore Residents by Age Group and Sex, June 1980 - June 2013, Females
	Table	1.7	Literacy Rate and Mean Years of Schooling, 1990 - 2012
	Table	1.8	Resident Non-Students Aged 25 Years and Over by Highest Qualification Attained and Sex, 1990 - 2012
	Table	1.9	Resident Non-Students Aged 25 Years and Over by Highest Qualification Attained, Age Group and Sex, 2012
Households and Housing
	Table	2.1	Resident Households by Household Size, 1980 - 2012
	Table	2.2	Resident Households by Type of Dwelling, 1980 - 2012
	Table	2.3	Average Household Size of Resident Households by Type of Dwelling, 1980 - 2012
	Table	2.4	Home Ownership Rates Among Resident Households by Type of Dwelling, 1980 - 2012
Family Formation and Dissolution
	Table	3.1	Total Marriages, 1980 - 2012
	Table	3.2	Resident Age-Sex Specific Marriage Rates, 1980-2012, Males
	Table	3.2	Resident Age-Sex Specific Marriage Rates, 1980-2012 Females
	Table	3.3	Total Divorces, 1980 - 2012
	Table	3.4	Resident Age-Sex Specific Divorce Rates, 1980 - 2012, Males
	Table	3.4	Resident Age-Sex Specific Divorce Rates, 1980 - 2012, Females
Fertility
	Table	4.1	Live-Births and Birth Rates, 1980 - 2012
	Table	4.2	Total Live-Births by Birth Order, 1980 - 2012
	Table	4.3	Resident Age-Specific Fertility Rates, 1980 - 2012
	Table	4.4	Average Number of Children Born by Age Group of Resident Ever-Married Females, 1980 - 2012
	Table	4.5	Average Number of Children Born to Resident Ever-Married Females Aged 40-49 Years by Highest Qualification Attained, 1990 - 2012
Mortality
	Table	5.1	Deaths and Death Rates, 1980 - 2012
	Table	5.2	Resident Age-Sex Specific Death Rates, 1980 - 2012
	Table	5.2	Resident Age-Sex Specific Death Rates, 1980 - 2012, Males
	Table	5.2	Resident Age-Sex Specific Death Rates, 1980 - 2012, Females
	Table	5.3	Life Expectancy of Singapore Residents at Birth and at Age 65 Years by Sex, 1980 - 2012

## Sheet: Notations
NOTATIONS
n.a.	not available
p	preliminary
-	nil or negligible
NOTES
The Population Trends 2013 contains statistics that are the most recent available at the time of its preparation.
Figures may not add up to the totals due to rounding.

## Sheet: A1.1
Table A1.1 Singapore Residents by Age Group, Ethnic Group and Sex, June 2013
Age Group (Years)	Total				Chinese				Malays				Indians				Others
	Persons	Males	Females		Persons	Males	Females		Persons	Males	Females		Persons	Males	Females		Persons	Males	Females
	Number ('000)
Total	3844.8	1891.5	1953.2		2853.8	1395.2	1458.6		512.8	255.2	257.7		351.7	180.9	170.8		126.5	60.3	66.2
0 - 4	183.3	93.5	89.8		127.4	65.6	61.8		30.6	15.7	14.9		18.3	9	9.3		7	3.3	3.7
5 - 9	205.7	104.6	101.1		134.5	68.9	65.6		33.4	17.1	16.3		27.4	13.6	13.8		10.4	5	5.4
10 - 14	226.2	116	110.2		152.4	78.5	74		39.9	20.8	19.1		24.6	12.3	12.3		9.3	4.4	4.9
15 - 19	255.1	130	125.1		179.4	91.8	87.6		45.8	23.6	22.2		22.6	11.2	11.4		7.2	3.4	3.9
20 - 24	266.9	134	132.9		190.5	95.8	94.7		48.7	24.9	23.8		22.3	11	11.3		5.5	2.4	3.1
25 - 29	255.6	124	131.6		184.5	89.9	94.5		40.8	20.6	20.2		23.9	11.1	12.8		6.5	2.4	4.1
30 - 34	296.9	141.3	155.6		215.1	102.4	112.7		34.4	17	17.4		34.3	16.6	17.7		13.1	5.3	7.8
35 - 39	305.5	147.4	158.1		223.6	105.9	117.7		29.8	14.3	15.5		35.7	19.7	16		16.4	7.5	8.9
40 - 44	312.6	152.7	159.9		231.4	110.1	121.3		33.3	16.1	17.2		31.9	18.7	13.2		15.9	7.7	8.2
45 - 49	316.3	158.3	158		233.4	115.1	118.3		42.2	20.7	21.5		28.4	15.9	12.5		12.3	6.5	5.8
50 - 54	313	157.8	155.2		237.5	118.9	118.6		42	21	21		25	13.3	11.7		8.5	4.5	3.9
55 - 59	281.1	140.8	140.3		223	111.3	111.7		33.4	16.5	16.8		19.4	10	9.4		5.4	3	2.3
60 - 64	222.2	110.2	111.9		181.8	90.4	91.4		22.5	10.7	11.8		14.3	7.1	7.2		3.5	2.1	1.5
65 - 69	145.8	70.5	75.3		121.6	58.7	62.9		13.5	6.4	7.2		8.6	4.2	4.4		2.1	1.3	0.8
70 - 74	105.7	48.7	57.1		90	41.6	48.4		8.7	3.8	4.9		5.8	2.6	3.1		1.3	0.6	0.6
75 - 79	70.6	31.2	39.5		58.4	25.9	32.5		7.1	3	4		4.2	1.8	2.4		0.9	0.4	0.5
80 - 84	46.2	18.6	27.6		38.5	15	23.5		4.1	1.7	2.4		2.9	1.5	1.4		0.7	0.3	0.4
85 & Over	36.1	11.9	24.1		30.8	9.3	21.5		2.6	1.2	1.4		2.1	1.2	0.8		0.5	0.2	0.3

## Sheet: A1.2(Total)
Table A1.2 Singapore Residents by Planning Area/Subzone, Age Group and Sex, June 2013
Planning Area	Subzone	Total	0 - 4	5 - 9	10 - 14	15 - 19	20 - 24	25 - 29	30 - 34	35 - 39	40 - 44	45 - 49	50 - 54	55 - 59	60 - 64	65 & Over
		Total ('000)
Total	Total	3844.8	183.3	205.7	226.2	255.1	266.9	255.6	296.9	305.5	312.6	316.3	313	281.1	222.2	404.4
Ang Mo Kio	Total	178.7	7.3	8	9	9.8	10.8	11.4	13.9	13.8	13.9	14	14.4	13.9	12.8	25.5
	Cheng San	30.9	1.4	1.3	1.4	1.5	1.7	2	2.9	2.6	2.5	2.4	2.4	2.4	2.3	4.1
	Chong Boon	29	1	1.1	1.3	1.5	1.6	1.9	2.3	2.2	2.2	2.3	2.3	2.3	2.2	4.6
	Kebun Bahru	25	0.9	1.1	1.2	1.3	1.5	1.6	1.8	1.9	2	2.1	2	1.9	1.8	3.9
	Sembawang Hills	6.9	0.3	0.4	0.5	0.6	0.5	0.4	0.3	0.4	0.5	0.6	0.6	0.5	0.4	1
	Shangri-La	18.3	0.7	0.8	0.9	1	1.1	1.1	1.3	1.3	1.3	1.6	1.6	1.4	1.3	2.9
	Sindo	8.2	0.3	0.4	0.5	0.6	0.8	0.5	0.5	0.5	0.6	0.7	0.8	0.7	0.5	0.9
	Town Centre	4.9	0.3	0.3	0.3	0.3	0.3	0.3	0.4	0.5	0.5	0.4	0.3	0.3	0.3	0.6
	Townsville	24.3	1.2	1.1	1	1.1	1.3	1.5	2.1	2.1	1.8	1.6	1.9	1.8	1.8	4
	Yio Chu Kang	31.2	1.3	1.6	1.8	1.9	2.1	2	2.3	2.3	2.6	2.5	2.6	2.5	2.2	3.5
Bedok	Total	294.1	12.4	14.2	15.9	18.4	20.7	19.3	20.9	21.8	22.4	23.1	24.4	23.2	20	37.5
	Bayshore	7.3	0.4	0.5	0.4	0.4	0.3	0.3	0.6	0.8	0.9	0.7	0.5	0.4	0.3	0.6
	Bedok North	89.3	3.7	4.1	4.7	5.3	6	5.8	6.8	6.6	6.6	7.1	7.5	7	6.2	11.9
	Bedok Reservoir	24.3	1.2	1.4	1.5	1.5	1.6	1.7	1.8	2	2.1	1.9	1.9	1.9	1.5	2.2
	Bedok South	52	2	2.4	2.7	3.3	3.6	3.3	3.3	3.6	3.9	4.1	4.3	4.1	3.7	7.6
	Frankel	32.8	1.6	1.9	1.8	2	2.1	1.7	2.1	2.8	2.9	2.6	2.4	2.2	2.1	4.4
	Kaki Bukit	42.5	1.7	1.9	2.4	3.1	3.6	3.3	3.1	2.9	2.8	3.2	3.9	3.7	2.8	4.1
	Kembangan	38.7	1.5	1.6	2	2.3	2.9	2.7	2.8	2.6	2.7	2.9	3.3	3.3	2.8	5.4
	Siglap	7.2	0.2	0.3	0.4	0.4	0.5	0.4	0.4	0.5	0.6	0.5	0.5	0.5	0.5	1.3
Bishan	Total	92.8	3.8	4.7	5	6.3	7.3	5.9	6.2	6.5	7.3	7.4	8	7.6	6.1	10.7
	Bishan East	29.8	1.2	1.4	1.4	1.7	2.4	2.2	2.1	2.1	2.3	2.2	2.5	2.6	2.2	3.4
	Marymount	32	1.5	1.8	1.9	2.5	2.6	2	2.3	2.4	2.5	2.7	2.9	2.4	1.8	2.8
	Upper Thomson	31.1	1.1	1.5	1.7	2	2.2	1.8	1.8	2	2.5	2.5	2.7	2.6	2.1	4.5
Bukit Batok	Total	142.3	6.1	7.5	8.8	9.8	10.5	10.6	10.5	10.8	11.5	12.1	12.6	11.5	8.1	11.9
	Bukit Batok Central	26.6	1.2	1.4	1.6	1.6	1.9	2.1	2	2	2.2	2.1	2.2	2.2	1.6	2.4
	Bukit Batok East	15.1	0.5	0.8	0.8	0.9	1.1	1.3	1.2	1.1	1.2	1.2	1.4	1.3	1	1.4
	Bukit Batok South	14.3	0.6	0.7	1	1.3	1.2	1.1	1	1	1.2	1.3	1.4	1.2	0.7	0.9
	Bukit Batok West	15.7	0.7	0.9	0.9	1.1	1.1	1.1	1.2	1.2	1.2	1.3	1.4	1.3	1	1.4
	Gombak	9.4	0.6	0.5	0.4	0.5	0.5	0.6	1	1	0.7	0.6	0.6	0.6	0.6	1
	Guilin	13.5	0.6	0.7	0.8	0.9	0.9	1	1	1.2	1.2	1.3	1.2	0.9	0.7	1.1
	Hillview	18.4	0.7	0.9	1.4	1.6	1.4	1	0.9	1.2	1.6	2	1.8	1.4	1	1.4
	Hong Kah	29.4	1.2	1.5	1.8	1.9	2.4	2.4	2.2	2.2	2.3	2.4	2.6	2.5	1.7	2.3
Bukit Merah	Total	156.1	7.6	7.1	6.7	7.1	8	9.2	12.5	13.1	12.4	11.6	11.6	11.6	11.1	26.5
	Alexandra Hill	16.1	0.6	0.8	0.8	0.9	1	1	1.1	1.1	1.1	1.2	1.3	1.3	1.3	2.6
	Bukit Ho Swee	16.4	0.7	0.6	0.6	0.7	0.8	1.1	1.3	1.2	1.1	1.2	1.3	1.4	1.3	3.1
	Bukit Merah	1.2	-	0.1	0.1	0.1	0.1	0.1	0.1	0.1	0.1	0.1	0.1	0.1	0.1	0.2
	Depot Road	4.1	0.3	0.2	0.2	0.2	0.2	0.2	0.4	0.5	0.3	0.3	0.3	0.3	0.3	0.6
	Everton Park	8.8	0.4	0.4	0.4	0.3	0.4	0.5	0.7	0.8	0.8	0.6	0.6	0.7	0.7	1.6
	Henderson Hill	13.9	0.6	0.6	0.6	0.7	0.8	0.8	0.9	0.9	1.1	1.1	1	1	1	2.7
	Kampong Tiong Bahru	10.7	0.4	0.5	0.5	0.5	0.5	0.7	0.7	0.8	0.8	0.8	0.8	0.9	0.9	2
	Maritime Square	2.4	0.2	0.1	0.1	0.1	0.1	0.1	0.2	0.3	0.3	0.3	0.2	0.1	0.1	0.2
	Redhill	12.1	0.9	0.6	0.5	0.6	0.6	0.7	1.1	1.2	0.9	0.9	0.9	0.8	0.6	1.8
	Telok Blangah Drive	16.4	0.7	0.7	0.7	0.7	0.8	0.9	1.4	1.4	1.3	1.2	1.2	1.1	1.2	2.8
	Telok Blangah Rise	14.3	0.5	0.5	0.6	0.7	0.9	0.8	1	1.1	1.1	1	1	1.2	1.3	2.5
	Telok Blangah Way	11	0.5	0.5	0.4	0.5	0.5	0.6	0.8	0.9	0.9	0.8	0.9	0.9	0.8	2
	Tiong Bahru	10.9	0.6	0.5	0.4	0.3	0.4	0.6	1.1	1.2	0.9	0.7	0.7	0.8	0.7	1.9
	Tiong Bahru Station	16.8	1.1	1	0.8	0.7	0.8	1	1.6	1.6	1.5	1.2	1.1	1	0.9	2.5
Bukit Panjang	Total	131.5	6.6	7.5	8.7	9.6	10.7	9.3	9.8	10.1	10.6	10.9	11.3	9.6	6.7	10.1
	Bangkit	24.9	0.9	1.1	1.4	1.8	2.2	1.9	1.6	1.6	1.7	2.1	2.4	2	1.4	2.5
	Bukit Panjang	34.7	1.5	1.8	2.3	2.6	3	2.4	2.2	2.5	2.8	3	3.1	2.7	1.9	2.9
	Dairy Farm	3.8	0.1	0.2	0.2	0.3	0.4	0.3	0.2	0.2	0.3	0.3	0.4	0.4	0.3	0.4
	Fajar	24.5	1.5	1.5	1.6	1.7	2	1.7	2.1	2	1.9	2	1.9	1.6	1.1	1.8
	Nature Reserve	3.8	0.2	0.2	0.3	0.3	0.3	0.2	0.2	0.3	0.4	0.4	0.3	0.3	0.2	0.3
	Saujana	21.9	1.1	1.3	1.5	1.7	1.8	1.7	1.7	1.6	1.8	1.7	1.9	1.7	1.1	1.3
	Senja	17.9	1.3	1.4	1.3	1.1	1.1	1.2	1.7	1.9	1.7	1.3	1.2	1	0.7	1
Bukit Timah	Total	73.1	3.2	4.7	4.6	5	5.1	3.9	3.8	5.2	6.6	6.2	5.9	5.2	4.4	9.2
	Anak Bukit	22.3	0.8	1.2	1.4	1.7	1.9	1.4	1.2	1.5	1.7	1.8	1.9	1.8	1.4	2.6
	Coronation Road	6.1	0.3	0.4	0.4	0.4	0.4	0.3	0.3	0.5	0.6	0.5	0.5	0.3	0.4	0.9
	Farrer Court	3.7	0.2	0.2	0.2	0.2	0.2	0.2	0.2	0.3	0.3	0.3	0.3	0.3	0.3	0.7
	Hillcrest	8.9	0.4	0.7	0.6	0.6	0.5	0.4	0.4	0.7	0.9	0.8	0.7	0.5	0.5	1.1
	Holland Road	9.9	0.5	0.8	0.7	0.7	0.6	0.4	0.5	0.8	1.1	0.9	0.8	0.6	0.5	1
	Leedon Park	6.1	0.3	0.3	0.3	0.4	0.4	0.3	0.4	0.5	0.6	0.5	0.5	0.5	0.4	0.8
	Swiss Club	5.4	0.2	0.4	0.4	0.4	0.4	0.3	0.3	0.3	0.5	0.5	0.4	0.4	0.3	0.7
	Ulu Pandan	10.7	0.5	0.7	0.6	0.8	0.8	0.6	0.5	0.7	0.9	0.9	0.8	0.8	0.7	1.4
Changi	Total	2.5	0.2	0.2	0.2	0.1	0.1	0.1	0.2	0.3	0.2	0.2	0.1	0.1	0.1	0.2
	Changi West	1.7	0.2	0.2	0.2	0.1	0.1	0.1	0.2	0.2	0.2	0.2	0.1	-	-	0.1
Choa Chu Kang	Total	174.9	7.8	10.1	12.8	16.1	13.9	11.6	12.3	12.6	14.9	17.2	15.1	11.4	7.7	11.4
	Central	21.1	0.8	1.1	1.5	2	1.8	1.4	1.3	1.5	1.8	2.2	1.9	1.3	0.9	1.4
	Keat Hong	16.2	0.6	0.8	1.2	1.7	1.4	1	1.1	1.1	1.3	1.7	1.5	1.1	0.7	1
	Kranji North	16.8	0.7	0.9	1.5	1.9	1.4	1	1	1	1.4	2	1.5	1.1	0.6	0.8
	Pang Sua	17.1	0.6	1	1.7	2.1	1.3	0.9	0.8	1	1.7	2.1	1.5	1	0.5	0.9
	Peng Siang	31.8	1.4	1.8	2.1	2.8	2.5	2.3	2.4	2.3	2.5	2.9	2.8	2.2	1.6	2.1
	Teck Whye	27	1.1	1.2	1.6	2.1	2.5	2	1.8	1.6	1.9	2.4	2.4	2.1	1.6	2.6
	Yew Tee	44.9	2.6	3.1	3.3	3.5	3	3	3.8	4.2	4.3	3.9	3.5	2.7	1.7	2.5
Clementi	Total	91.5	4	4.4	4.6	4.7	5.1	5.7	7.2	7.6	7.5	7.3	6.8	6.8	6.9	13
	Clementi Central	13.8	0.6	0.7	0.7	0.7	0.7	0.8	1.2	1.2	1.2	1.1	1	1	1	2
	Clementi North	22.7	0.9	0.9	1	1	1.1	1.4	1.8	2	1.8	1.8	1.6	1.7	2	3.9
	Clementi West	16.9	0.7	0.8	0.9	0.9	1	1.1	1.4	1.4	1.4	1.4	1.3	1.4	1.2	2
	Clementi Woods	21.9	0.9	1	1.1	1.1	1.3	1.5	1.8	1.7	1.7	1.7	1.7	1.6	1.6	3.2
	Faber	4.4	0.2	0.3	0.3	0.3	0.3	0.2	0.2	0.3	0.4	0.4	0.4	0.3	0.3	0.5
	Sunset Way	6.5	0.3	0.3	0.3	0.4	0.4	0.4	0.4	0.4	0.5	0.6	0.5	0.5	0.5	0.9
	West Coast	5.2	0.3	0.4	0.3	0.3	0.3	0.3	0.4	0.5	0.5	0.4	0.4	0.3	0.3	0.5
Downtown Core	Total	3.7	0.1	0.1	0.1	0.1	0.2	0.2	0.3	0.4	0.4	0.3	0.3	0.3	0.3	0.7
	Bugis	2.5	0.1	0.1	0.1	0.1	0.1	0.2	0.2	0.2	0.2	0.2	0.2	0.2	0.2	0.6
Geylang	Total	119.5	5	5.6	5.9	7	8	8	8.8	9.1	9.1	9.4	10	9.6	7.7	16.4
	Aljunied	42.4	1.8	2	2	2.3	2.6	2.7	3.1	3.4	3.5	3.4	3.6	3.3	2.8	5.9
	Geylang East	33.8	1.6	1.6	1.6	1.9	2.2	2.3	2.8	2.8	2.5	2.5	2.5	2.7	2.2	4.7
	Kampong Ubi	13.8	0.5	0.7	0.8	1	1.3	1.2	1.1	1	0.9	1.1	1.3	1.2	0.8	1.1
	Macpherson	29.5	1	1.3	1.5	1.8	2	1.8	1.9	1.9	2.2	2.5	2.6	2.4	1.9	4.7
Hougang	Total	217.9	8.3	10.1	12.7	15.6	17.1	15.1	14.6	15.1	16.4	18.2	19.9	18.1	13.5	23.3
	Hougang Central	49.2	1.8	2.2	2.8	3.6	4.1	3.4	3.3	3.4	3.6	4.2	4.6	4.2	3	5.2
	Lorong Ah Soo	33.7	1.1	1.4	1.8	2.1	2.3	2.2	2.4	2.3	2.5	2.7	2.9	2.9	2.4	4.7
	Rosyth	25	1	1.2	1.5	1.8	2.1	1.8	1.5	1.7	1.9	1.9	2.1	2.1	1.6	2.8
	Tai Keng	13.5	0.5	0.7	0.8	1	1	0.9	0.9	0.9	1	1.1	1.2	1	0.9	1.7
	Trafalgar	96.4	3.9	4.7	5.7	7.2	7.6	6.8	6.5	6.8	7.4	8.4	9.1	7.9	5.7	8.9
Jurong East	Total	87	3.6	4.2	4.8	5.3	6.2	6.6	6.9	6.6	6.7	6.7	7	7.1	6	9.2
	Boon Lay	20.7	0.8	1	1.2	1.3	1.5	1.6	1.5	1.5	1.6	1.6	1.7	1.7	1.5	2.2
	Jurong Lake	1.1	-	-	-	-	0.1	0.1	0.1	0.1	0.1	0.1	0.1	0.1	0.1	0.2
	Jurong Regional Centre	2.4	0.1	0.1	0.1	0.1	0.2	0.2	0.2	0.2	0.2	0.2	0.2	0.2	0.2	0.3
	Teban Gardens	19.5	0.9	1	1.1	1.1	1.3	1.4	1.7	1.5	1.4	1.5	1.4	1.5	1.5	2.3
	Toh Guan	14.8	0.7	0.8	1	1.1	1.2	1.1	1.1	1.1	1.3	1.2	1.4	1.2	0.8	0.9
	Yuhua	28.5	1	1.3	1.5	1.7	1.9	2.2	2.3	2.2	2.2	2.2	2.2	2.4	2	3.3
Jurong West	Total	271.3	14.4	16.4	17.4	18.9	19.4	19.6	24.2	23.7	22.7	22.2	20.2	18.5	14.3	19.4
	Boon Lay	27.5	1.4	1.6	1.7	1.9	1.9	1.9	2.1	2.1	2.3	2.4	2.2	1.9	1.6	2.6
	Central	69.4	4.9	5	4.3	3.8	4.2	5.2	7.7	7.6	6.2	4.9	4.5	4.3	3.1	3.6
	Hong Kah	58.2	2.4	3	3.5	3.7	4.2	4.4	4.7	4.6	4.7	4.6	4.5	4.6	3.8	5.5
	Taman Jurong	35	1.7	2.1	2.4	2.7	2.5	2.4	2.8	2.7	3	3.1	2.7	2.4	1.9	2.8
	Wenya	8.7	0.8	0.8	0.5	0.3	0.4	0.7	1.2	1.1	0.7	0.5	0.4	0.4	0.3	0.5
	Yunnan	72.5	3.1	4	5	6.5	6.2	5	5.7	5.7	5.7	6.7	5.9	4.9	3.7	4.5
Kallang	Total	102.9	4.5	4.6	4.7	5	5.4	6.2	8.1	8.6	8.7	8	8.1	7.8	7.1	16.2
	Bendemeer	33.9	1.6	1.5	1.4	1.6	1.8	2.3	3.1	2.9	2.7	2.4	2.5	2.6	2.4	5.1
	Boon Keng	11.3	0.5	0.4	0.5	0.5	0.6	0.7	0.9	0.9	0.9	0.9	0.9	0.9	0.8	1.8
	Crawford	10	0.3	0.3	0.4	0.4	0.5	0.5	0.5	0.6	0.7	0.7	0.9	0.8	0.9	2.4
	Geylang Bahru	13.4	0.5	0.6	0.7	0.7	0.7	0.8	0.9	1.1	1.2	1.1	1.1	1	0.9	2.2
	Kampong Java	11.5	0.5	0.5	0.6	0.6	0.6	0.6	0.9	1.1	1	0.9	0.9	0.8	0.8	1.8
	Lavender	10.5	0.4	0.5	0.5	0.5	0.6	0.7	0.8	0.9	0.9	0.8	0.9	0.8	0.7	1.6
	Tanjong Rhu	11.3	0.6	0.7	0.6	0.6	0.6	0.6	0.9	1.2	1.3	1	0.8	0.8	0.6	1.2
Mandai	Total	2.1	0.1	0.1	0.2	0.2	0.2	0.1	0.1	0.2	0.2	0.2	0.2	0.1	0.1	0.2
Marine Parade	Total	48.9	2.3	2.7	2.8	2.6	2.8	2.5	3.2	4	4.5	3.9	3.6	3.3	3	7.6
	Katong	9.7	0.5	0.6	0.6	0.6	0.6	0.5	0.7	0.9	0.9	0.8	0.7	0.7	0.6	1.3
	Marine Parade	29.1	1.4	1.6	1.6	1.5	1.5	1.4	1.9	2.3	2.6	2.3	2.1	2	1.8	5.1
	Mountbatten	10	0.5	0.5	0.6	0.6	0.7	0.6	0.7	0.8	1	0.8	0.8	0.7	0.6	1.2
Newton	Total	6.6	0.3	0.4	0.3	0.4	0.4	0.3	0.4	0.6	0.7	0.6	0.5	0.4	0.4	0.8
	Cairnhill	3.1	0.1	0.2	0.1	0.2	0.2	0.2	0.2	0.3	0.3	0.3	0.2	0.2	0.2	0.4
	Monk's Hill	1.1	-	0.1	0.1	0.1	0.1	-	0.1	0.1	0.1	0.1	0.1	0.1	0.1	0.1
	Orange Grove	1.4	0.1	0.1	0.1	0.1	0.1	0.1	0.1	0.1	0.1	0.1	0.1	0.1	0.1	0.2
Novena	Total	47.7	2.3	2.7	2.5	2.6	2.7	2.6	3.3	4.1	4.3	3.9	3.7	3.2	2.8	6.9
	Balestier	32.6	1.5	1.5	1.5	1.7	1.8	1.9	2.5	2.8	2.8	2.6	2.5	2.3	2	5.1
	Dunearn	3.8	0.2	0.2	0.2	0.3	0.3	0.2	0.2	0.2	0.3	0.3	0.3	0.3	0.2	0.6
	Malcolm	2.7	0.1	0.2	0.2	0.2	0.2	0.1	0.1	0.2	0.2	0.2	0.2	0.2	0.2	0.4
	Moulmein	8	0.5	0.7	0.5	0.4	0.4	0.4	0.5	0.9	0.9	0.7	0.6	0.4	0.4	0.7
Outram	Total	22.3	1.4	0.9	0.7	0.7	0.9	1.2	2.2	2.1	1.6	1.5	1.6	1.6	1.6	4.2
	China Square	1.7	-	-	-	0.1	0.1	0.1	0.1	0.1	0.1	0.1	0.1	0.2	0.2	0.4
	Chinatown	11.8	1	0.6	0.4	0.4	0.4	0.6	1.5	1.4	0.9	0.8	0.7	0.7	0.7	1.8
	Pearl's Hill	8.4	0.3	0.3	0.3	0.3	0.4	0.5	0.5	0.5	0.5	0.6	0.7	0.8	0.7	2
Pasir Ris	Total	136.7	5.9	7.4	10.3	13.7	11.8	7.5	8.2	9.3	10.9	14.5	12.7	9.1	5.9	9.5
	Elias	36.5	1.6	2.2	3.1	3.8	2.8	1.8	2.2	2.6	3.3	4.2	3.1	2.1	1.3	2.2
	Loyang East	14.6	0.6	0.8	1	1.2	1.1	0.7	0.9	1.1	1.2	1.4	1.3	1.1	0.7	1.3
	Pasir Ris Drive	61.1	2.6	3.1	4.4	6.2	5.8	3.7	3.6	3.8	4.4	6.3	5.9	4.3	2.9	4.3
	Pasir Ris Park	1.8	0.1	0.1	0.2	0.1	0.1	0.1	0.1	0.2	0.2	0.2	0.1	0.1	0.1	0.1
	Pasir Ris Town	22.7	0.9	1.2	1.7	2.3	2	1.2	1.4	1.5	1.8	2.4	2.2	1.6	1	1.6
Punggol	Total	88.1	9.2	7.2	4.9	3.5	3.4	6.7	12.5	11.1	7.8	5.3	4.5	3.9	3.1	5
	Subzone 2	4.6	0.8	0.3	0.1	0.1	0.1	0.3	1.2	0.6	0.3	0.2	0.1	0.1	0.1	0.2
	Subzone 3	17.5	2.1	1.1	0.8	0.6	0.6	1.9	3.2	2	1.3	0.9	0.8	0.7	0.6	0.9
	Subzone 4	43.9	3.5	4	3.1	2.1	2	2.4	4.1	5.7	4.7	3.1	2.6	2.2	1.7	2.8
	Subzone 5	21.8	2.8	1.7	0.9	0.7	0.7	2.1	3.9	2.7	1.6	1.2	0.9	0.8	0.7	1.1
Queenstown	Total	99	4.5	4.5	4.6	5	5.4	6	7.6	8.2	8.1	8	7.3	6.9	6.3	16.7
	Commonwealth	8.4	0.3	0.3	0.3	0.3	0.4	0.5	0.7	0.6	0.6	0.7	0.7	0.6	0.5	1.7
	Dover	13.3	0.7	0.8	0.8	0.8	0.8	0.7	1	1.1	1.1	1.1	1	0.8	0.8	1.7
	Ghim Moh	8.3	0.3	0.4	0.4	0.5	0.4	0.5	0.5	0.6	0.7	0.6	0.6	0.5	0.6	1.7
	Holland Drive	14.7	0.6	0.5	0.6	0.6	0.6	0.8	1	1.3	1.3	1.1	1	1	1	3.1
	Kent Ridge	1.1	-	0.1	-	0.1	0.1	0.1	0.1	0.1	0.1	0.1	0.1	0.1	0.1	0.1
	Margaret Drive	9.8	0.6	0.5	0.4	0.4	0.4	0.6	0.9	1.1	0.8	0.7	0.7	0.6	0.6	1.4
	Mei Chin	17.3	0.7	0.8	0.9	1	1	1.1	1.1	1.2	1.4	1.5	1.4	1.3	1.1	2.7
	Pasir Panjang 1	3.9	0.2	0.2	0.2	0.2	0.2	0.3	0.3	0.4	0.4	0.3	0.3	0.3	0.2	0.4
	Pasir Panjang 2	3.4	0.1	0.2	0.2	0.2	0.3	0.2	0.2	0.2	0.3	0.3	0.3	0.3	0.3	0.3
	Singapore Polytechnic	3.7	0.2	0.2	0.2	0.2	0.1	0.3	0.3	0.3	0.3	0.3	0.2	0.2	0.2	0.8
	Tanglin Halt	13.5	0.6	0.5	0.5	0.5	0.6	0.8	1.2	1.2	1	1.1	1	0.9	0.9	2.6
River Valley	Total	8.9	0.4	0.5	0.4	0.4	0.5	0.5	0.7	0.9	1	0.8	0.7	0.6	0.5	1
	Institution Hill	3.2	0.2	0.2	0.2	0.2	0.2	0.2	0.3	0.4	0.4	0.3	0.2	0.2	0.2	0.3
	Leonie Hill	2.4	0.1	0.1	0.1	0.1	0.1	0.1	0.2	0.2	0.3	0.2	0.2	0.2	0.1	0.2
	One Tree Hill	1.8	0.1	0.1	0.1	0.1	0.1	0.1	0.1	0.1	0.2	0.2	0.2	0.2	0.1	0.3
	Oxley	1.4	0.1	0.1	0.1	-	0.1	0.1	0.1	0.1	0.1	0.1	0.1	0.1	0.1	0.2
Rochor	Total	15.1	0.6	0.6	0.6	0.7	0.8	0.9	1.2	1.4	1.2	1.2	1.2	1.1	1.1	2.6
	Bencoolen	1.5	0.1	0.1	0.1	0.1	0.1	0.1	0.1	0.1	0.1	0.1	0.1	0.1	0.1	0.3
	Farrer Park	3.3	0.2	0.2	0.1	0.2	0.2	0.2	0.3	0.3	0.3	0.2	0.2	0.2	0.2	0.5
	Little India	4.1	0.1	0.2	0.2	0.2	0.2	0.2	0.3	0.3	0.3	0.3	0.3	0.3	0.3	0.8
	Mount Emily	1	0.1	0.1	-	-	-	0.1	0.1	0.2	0.1	0.1	0.1	0.1	0.1	0.1
	Sungei Road	2.5	0.1	0.1	0.1	0.1	0.2	0.2	0.2	0.2	0.2	0.2	0.2	0.2	0.2	0.5
	Victoria	2.1	-	0.1	0.1	0.1	0.1	0.1	0.1	0.2	0.1	0.2	0.2	0.2	0.2	0.5
Sembawang	Total	73.4	4.7	5.3	5.3	4.5	4.6	4.8	6.7	7.6	7	5.8	5.3	4.3	2.9	4.6
	Admiralty	12.2	0.8	1	0.8	0.7	0.7	0.8	1.1	1.4	1.2	0.9	0.8	0.7	0.5	0.9
	Sembawang Central	29.7	1.8	2	2.2	2	2	2	2.6	2.9	2.9	2.5	2.3	1.8	1.1	1.6
	Sembawang North	26	1.8	2.1	1.8	1.5	1.4	1.7	2.7	2.9	2.5	2	1.8	1.5	1	1.4
	Sembawang Springs	3.7	0.1	0.2	0.2	0.3	0.2	0.2	0.2	0.3	0.3	0.3	0.3	0.2	0.2	0.5
	Sembawang Straits	1.6	0.1	0.1	0.1	0.1	0.1	0.1	0.1	0.1	0.1	0.1	0.2	0.1	0.1	0.1
Sengkang	Total	183	13.3	13.5	11.8	10.8	10.2	11.9	18.7	19.4	16.6	13.5	12.9	10.9	7.7	11.8
	Buangkok	31.1	2.4	2.9	2.1	1.5	1.5	1.7	2.9	4	3.3	2.1	2	1.7	1.2	1.8
	Jalan Kayu East	23.3	2.6	1.8	1.1	0.8	0.9	1.9	3.6	2.9	1.7	1.3	1.2	1.1	0.9	1.4
	Jalan Kayu West	1.2	-	-	-	0.1	0.1	-	0.1	0.1	0.1	0.1	0.1	0.1	0.1	0.4
	Sengkang Town Centre	55.7	3.5	3.7	3.9	3.8	3.4	3.8	5.5	5	5.2	4.6	4.2	3.4	2.3	3.5
	Sungei Serangoon West	56.9	3	3.7	4.1	4.1	3.9	3.7	4.4	5	5.2	4.6	4.6	4	2.7	3.9
	Trafalgar	14.8	1.7	1.3	0.7	0.5	0.5	0.8	2.4	2.4	1.1	0.8	0.7	0.6	0.5	0.8
Serangoon	Total	122.6	4.5	5.5	6.8	8.4	9.7	8.5	7.9	7.9	9	9.6	10.6	10.7	8.6	15
	Seletar Hills	12.8	0.5	0.6	0.8	1	1.1	0.8	0.7	0.7	0.9	1	1.1	1.1	0.9	1.7
	Serangoon Central	51.5	1.8	2.2	2.8	3.3	4.1	3.7	3.3	3.4	3.8	3.9	4.6	4.7	3.6	6.3
	Serangoon Garden	40.1	1.4	1.7	2	2.6	3.1	2.8	2.6	2.5	2.8	2.9	3.3	3.6	3.1	5.7
	Serangoon North	18.3	0.8	1	1.3	1.6	1.5	1.2	1.3	1.3	1.5	1.7	1.6	1.4	1	1.3
Singapore River	Total	2.5	0.2	0.1	0.1	0.1	0.1	0.1	0.3	0.4	0.4	0.2	0.2	0.1	0.1	0.2
	Robertson Quay	2.2	0.2	0.1	0.1	0.1	0.1	0.1	0.3	0.3	0.3	0.2	0.2	0.1	0.1	0.1
Tampines	Total	259.5	11.3	12.6	15.5	20.1	21.8	18.8	19	17.8	18.7	21.6	23.4	21.3	15.2	22.3
	Simei	43.4	2	2.3	2.6	3.1	3.5	2.9	3.5	3.4	3.5	3.5	3.8	3.3	2.4	3.7
	Tampines East	137.6	5.9	6.4	8	10.9	11.7	10.1	10.1	9	9.5	11.6	12.5	11.6	8.2	12.2
	Tampines West	76.5	3.3	3.8	4.8	6	6.5	5.7	5.4	5.3	5.6	6.2	6.9	6.3	4.5	6.4
	Xilin	2	0.1	0.1	0.1	0.2	0.2	0.1	0.1	0.1	0.1	0.2	0.2	0.2	0.1	0.1
Tanglin	Total	18.1	0.9	1.2	1	1	1	0.8	1.1	1.6	2	1.7	1.5	1.2	1.1	2.1
	Chatsworth	5.3	0.2	0.3	0.3	0.3	0.2	0.2	0.4	0.5	0.6	0.5	0.4	0.3	0.3	0.6
	Nassim	7.9	0.4	0.6	0.5	0.4	0.4	0.3	0.4	0.7	0.9	0.8	0.6	0.5	0.5	0.9
	Ridout	1.4	0.1	0.1	0.1	0.1	0.1	0.1	0.1	0.1	0.1	0.1	0.1	0.1	0.1	0.2
	Tyersall	3.5	0.2	0.2	0.2	0.2	0.2	0.2	0.2	0.3	0.4	0.3	0.3	0.2	0.2	0.5
Toa Payoh	Total	127.5	5.3	5.8	6.2	7.1	7.5	7.6	9.4	9.8	10.1	10	10.2	9.7	8.2	20.8
	Boon Teck	15.8	0.6	0.7	0.8	0.9	1	0.9	1	1	1.1	1.2	1.4	1.3	1	3
	Braddell	12.3	0.5	0.6	0.6	0.7	0.8	0.7	0.9	0.9	0.9	1	1	1	0.8	2.1
	Kallang	8.5	0.3	0.3	0.4	0.5	0.5	0.5	0.5	0.6	0.7	0.6	0.7	0.6	0.6	1.6
	Kim Keat	8.8	0.3	0.4	0.4	0.5	0.7	0.6	0.6	0.6	0.7	0.7	0.8	0.7	0.6	1.3
	Marymount	12.5	0.4	0.4	0.5	0.6	0.6	0.7	0.8	0.9	1	1	1	0.9	0.9	2.6
	Paya Lebar	7	0.3	0.3	0.3	0.4	0.5	0.4	0.5	0.5	0.6	0.5	0.6	0.6	0.4	1.1
	Pei Chun	12.1	0.5	0.6	0.7	0.6	0.6	0.7	0.8	1	1.1	1.1	0.9	0.9	0.7	2
	Potong Pasir	13.1	0.5	0.5	0.6	0.6	0.8	0.9	1	1	1	1	1	1.2	1.1	1.8
	Sennett	4.4	0.1	0.2	0.2	0.3	0.3	0.2	0.2	0.2	0.3	0.3	0.4	0.4	0.3	0.9
	Toa Payoh Central	30.8	1.8	1.6	1.5	1.7	1.6	1.8	2.9	2.8	2.6	2.4	2.3	2	1.7	4.3
	Woodleigh	2.4	0.1	0.2	0.2	0.1	0.2	0.1	0.2	0.2	0.2	0.2	0.2	0.2	0.1	0.2
Woodlands	Total	249.7	12.7	15.3	19.2	21.5	19	17.3	19.2	19.6	22.3	22.9	19.8	15.1	10.1	15.6
	Midview	34.9	1.5	2	3	3.7	3	2.3	2.1	2.2	3.1	3.7	2.9	2	1.3	2
	North Coast	15.3	0.6	0.7	0.9	1.1	1.2	1.1	1	1	1.1	1.3	1.4	1.2	1	1.7
	Woodgrove	36	1.5	1.9	2.9	3.8	3.1	2.5	2.3	2.4	3.2	3.7	3	2.3	1.4	2.1
	Woodlands East	94.6	5.2	6.7	7.6	7.7	6.6	6.3	8	8.6	9.3	8.4	7.1	5.2	3.3	4.6
	Woodlands South	36.1	2.5	2.5	2.9	2.6	2.4	2.6	3.4	3.3	3.3	2.8	2.5	1.9	1.4	2
	Woodlands West	32.8	1.4	1.5	1.9	2.6	2.8	2.5	2.3	2.1	2.4	2.9	2.9	2.5	1.8	3.2
Yishun	Total	188.1	8.5	9.5	10.7	12.5	15.5	14.6	14.8	13.9	14.3	15.7	16.9	14.7	10.5	15.9
	Khatib	11.4	0.4	0.5	0.6	0.8	1	0.9	0.8	0.8	0.8	1	1.1	0.9	0.7	1
	Lower Seletar	1.1	0.1	0.1	0.1	0.1	0.1	-	0.1	0.1	0.1	0.1	0.1	-	-	0.1
	Northland	31.9	1.3	1.6	2	2.2	2.6	2.5	2.5	2.5	2.5	2.6	3	2.5	1.7	2.4
	Springleaf	3.9	0.2	0.2	0.2	0.3	0.3	0.3	0.2	0.2	0.3	0.3	0.3	0.3	0.3	0.5
	Yishun Central	1.6	0.1	0.1	0.1	0.1	0.1	0.1	0.1	0.1	0.1	0.1	0.1	0.1	0.1	0.1
	Yishun East	38.4	2.4	2.1	2.4	2.7	3.3	2.9	3.5	2.9	2.8	3.2	3.3	2.6	1.8	2.4
	Yishun South	39.6	1.6	1.9	2.1	2.6	3.5	3.1	3	2.9	3	3.2	3.6	3.2	2.3	3.5
	Yishun West	59.5	2.5	3	3.2	3.6	4.5	4.7	4.5	4.4	4.7	5.1	5.2	4.9	3.5	5.7
Others	Total	5.1	0.3	0.2	0.2	0.2	0.4	0.3	0.3	0.5	0.5	0.5	0.5	0.4	0.3	0.6
Notes: 1) Planning areas refer to areas demarcated in the Urban Redevelopment Authority's Master Plan 2008.
2) Some planning areas/subzones are not listed due to small number of persons in the planning area/subzone.

## Sheet: A1.2(Males)
Table A1.2 Singapore Residents by Planning Area/Subzone, Age Group and Sex, June 2013 (cont'd)
Planning Area	Subzone	Total	0 - 4	5 - 9	10 - 14	15 - 19	20 - 24	25 - 29	30 - 34	35 - 39	40 - 44	45 - 49	50 - 54	55 - 59	60 - 64	65 & Over
		Males ('000)
Total	Total	1891.5	93.5	104.6	116	130	134	124	141.3	147.4	152.7	158.3	157.8	140.8	110.2	180.8
Ang Mo Kio	Total	86.5	3.8	4.1	4.6	5	5.4	5.4	6.7	6.6	6.8	6.9	7.3	6.5	6.1	11.4
	Cheng San	15	0.7	0.7	0.8	0.8	0.8	0.9	1.4	1.2	1.3	1.2	1.2	1.1	1.1	1.9
	Chong Boon	14.3	0.5	0.6	0.7	0.8	0.8	0.9	1.1	1.1	1	1.2	1.2	1.1	1.1	2.1
	Kebun Bahru	12.1	0.5	0.5	0.6	0.7	0.7	0.8	0.9	0.9	1	1	1	0.9	0.9	1.8
	Sembawang Hills	3.3	0.1	0.2	0.2	0.3	0.3	0.2	0.1	0.2	0.3	0.3	0.3	0.3	0.2	0.4
	Shangri-La	9	0.4	0.4	0.5	0.5	0.6	0.5	0.6	0.6	0.7	0.8	0.8	0.7	0.6	1.2
	Sindo	3.9	0.2	0.2	0.2	0.3	0.4	0.3	0.2	0.2	0.3	0.3	0.4	0.4	0.3	0.4
	Town Centre	2.3	0.1	0.1	0.1	0.1	0.1	0.1	0.2	0.2	0.2	0.2	0.2	0.1	0.1	0.2
	Townsville	11.5	0.6	0.6	0.5	0.6	0.7	0.7	1	1.1	0.9	0.8	0.9	0.8	0.8	1.7
	Yio Chu Kang	15.1	0.7	0.8	0.9	0.9	1	0.9	1.1	1.1	1.3	1.2	1.3	1.2	1	1.6
Bedok	Total	143.7	6.3	7.1	8.2	9.5	10.4	9.6	9.9	10.4	10.9	11.5	12.1	11.3	9.8	16.8
	Bayshore	3.5	0.2	0.3	0.2	0.2	0.1	0.1	0.2	0.4	0.5	0.4	0.3	0.2	0.2	0.3
	Bedok North	43.8	1.9	2	2.5	2.7	3	2.9	3.2	3.3	3.2	3.6	3.8	3.4	2.9	5.3
	Bedok Reservoir	11.9	0.6	0.7	0.7	0.8	0.8	0.8	0.9	0.9	1	1	1	0.9	0.8	1
	Bedok South	25.4	1	1.3	1.5	1.7	1.8	1.7	1.6	1.7	1.8	2	2.1	2	1.8	3.4
	Frankel	15.6	0.8	0.9	0.9	1	1.1	0.8	0.9	1.2	1.5	1.3	1.2	1	1.1	1.9
	Kaki Bukit	21.1	0.9	1	1.3	1.6	1.8	1.7	1.5	1.4	1.4	1.6	1.9	1.8	1.4	1.9
	Kembangan	19.1	0.8	0.8	1	1.2	1.5	1.4	1.4	1.3	1.3	1.4	1.6	1.7	1.4	2.4
	Siglap	3.3	0.1	0.1	0.2	0.2	0.2	0.2	0.2	0.2	0.3	0.3	0.2	0.3	0.2	0.6
Bishan	Total	45.2	2	2.5	2.7	3.3	3.8	2.9	3	3.1	3.4	3.5	3.8	3.7	3	4.7
	Bishan East	14.3	0.6	0.7	0.7	0.9	1.3	1.1	1	1	1.1	1	1.1	1.2	1	1.5
	Marymount	15.9	0.8	1	1.1	1.3	1.4	0.9	1.1	1.1	1.2	1.3	1.4	1.2	0.9	1.2
	Upper Thomson	15.1	0.6	0.8	0.9	1	1.1	0.9	0.9	1	1.2	1.2	1.3	1.3	1.1	2
Bukit Batok	Total	70.2	3.1	3.8	4.5	4.9	5.3	5.1	5	5.2	5.6	6.1	6.2	5.9	4.1	5.5
	Bukit Batok Central	13	0.6	0.7	0.8	0.8	1	1	1	1	1	1.1	1.1	1.1	0.7	1.1
	Bukit Batok East	7.6	0.3	0.4	0.4	0.5	0.5	0.6	0.6	0.6	0.6	0.6	0.7	0.7	0.5	0.6
	Bukit Batok South	7	0.3	0.4	0.5	0.6	0.6	0.5	0.5	0.4	0.5	0.6	0.7	0.6	0.4	0.4
	Bukit Batok West	7.7	0.3	0.4	0.5	0.5	0.5	0.5	0.6	0.6	0.6	0.7	0.7	0.6	0.5	0.6
	Gombak	4.6	0.3	0.3	0.2	0.3	0.3	0.3	0.4	0.5	0.3	0.3	0.3	0.3	0.3	0.5
	Guilin	6.6	0.3	0.4	0.4	0.5	0.5	0.4	0.5	0.5	0.6	0.6	0.6	0.5	0.4	0.5
	Hillview	8.9	0.3	0.4	0.7	0.8	0.7	0.5	0.4	0.5	0.7	1	0.9	0.7	0.6	0.7
	Hong Kah	14.8	0.6	0.8	0.9	1	1.2	1.2	1.1	1.1	1.1	1.3	1.3	1.3	0.8	1.1
Bukit Merah	Total	75.8	3.9	3.6	3.5	3.5	4	4.4	5.9	6.4	6.1	5.9	6	5.8	5.2	11.6
	Alexandra Hill	8	0.3	0.4	0.5	0.4	0.5	0.5	0.5	0.5	0.6	0.6	0.6	0.6	0.6	1.2
	Bukit Ho Swee	8	0.4	0.3	0.3	0.3	0.4	0.5	0.6	0.6	0.5	0.7	0.7	0.7	0.6	1.3
	Bukit Merah	0.6	-	-	-	0.1	-	-	-	-	0.1	-	-	-	-	0.1
	Depot Road	2	0.1	0.1	0.1	0.1	0.1	0.1	0.2	0.2	0.2	0.2	0.1	0.1	0.1	0.3
	Everton Park	4.2	0.2	0.2	0.2	0.2	0.2	0.2	0.4	0.4	0.4	0.3	0.3	0.3	0.3	0.7
	Henderson Hill	6.8	0.3	0.3	0.3	0.4	0.4	0.4	0.5	0.4	0.5	0.5	0.5	0.5	0.5	1.2
	Kampong Tiong Bahru	5.4	0.2	0.2	0.2	0.2	0.3	0.4	0.3	0.4	0.4	0.4	0.4	0.5	0.4	0.9
	Maritime Square	1.2	0.1	0.1	0.1	-	-	-	0.1	0.1	0.2	0.1	0.1	0.1	0.1	0.1
	Redhill	5.9	0.4	0.3	0.2	0.3	0.3	0.3	0.5	0.6	0.5	0.5	0.5	0.4	0.3	0.8
	Telok Blangah Drive	7.9	0.4	0.4	0.4	0.4	0.4	0.5	0.6	0.7	0.6	0.6	0.6	0.6	0.5	1.2
	Telok Blangah Rise	6.8	0.3	0.3	0.3	0.3	0.4	0.4	0.5	0.5	0.5	0.5	0.5	0.5	0.6	1.1
	Telok Blangah Way	5.5	0.3	0.3	0.2	0.2	0.3	0.3	0.4	0.5	0.5	0.4	0.5	0.5	0.4	0.9
	Tiong Bahru	5.1	0.3	0.2	0.2	0.2	0.2	0.3	0.5	0.6	0.4	0.4	0.3	0.4	0.3	0.8
	Tiong Bahru Station	8	0.6	0.5	0.4	0.4	0.4	0.4	0.7	0.8	0.7	0.6	0.6	0.5	0.4	1.1
Bukit Panjang	Total	65.5	3.3	3.9	4.5	4.9	5.5	4.6	4.8	4.8	5.2	5.4	5.7	5	3.5	4.6
	Bangkit	12.4	0.5	0.6	0.7	0.9	1.2	1	0.8	0.8	0.9	1	1.2	1	0.7	1.1
	Bukit Panjang	17.3	0.7	0.9	1.1	1.3	1.5	1.2	1.1	1.2	1.4	1.5	1.6	1.4	1	1.3
	Dairy Farm	1.9	0.1	0.1	0.1	0.2	0.2	0.1	0.1	0.1	0.1	0.1	0.2	0.2	0.1	0.2
	Fajar	12.3	0.8	0.8	0.8	0.9	1.1	0.8	1	1	1	1	1	0.8	0.6	0.8
	Nature Reserve	1.8	0.1	0.1	0.1	0.1	0.1	0.1	0.1	0.1	0.2	0.2	0.1	0.1	0.1	0.1
	Saujana	10.9	0.5	0.7	0.8	0.9	0.9	0.8	0.8	0.8	0.9	0.8	0.9	0.9	0.6	0.6
	Senja	8.9	0.7	0.7	0.7	0.6	0.5	0.5	0.8	0.9	0.9	0.7	0.6	0.5	0.4	0.4
Bukit Timah	Total	34.1	1.6	2.1	2.2	2.4	2.3	1.7	1.7	2.3	3.1	3	2.7	2.6	2.1	4.3
	Anak Bukit	10.7	0.4	0.6	0.7	0.8	0.9	0.7	0.5	0.7	0.8	0.9	0.9	0.9	0.7	1.2
	Coronation Road	2.8	0.1	0.2	0.2	0.2	0.2	0.1	0.1	0.2	0.3	0.2	0.2	0.2	0.2	0.4
	Farrer Court	1.7	0.1	0.1	0.1	0.1	0.1	0.1	0.1	0.1	0.2	0.1	0.1	0.1	0.1	0.3
	Hillcrest	4	0.2	0.2	0.3	0.3	0.2	0.2	0.2	0.3	0.4	0.4	0.4	0.3	0.2	0.5
	Holland Road	4.4	0.2	0.3	0.3	0.3	0.2	0.2	0.2	0.3	0.5	0.5	0.4	0.3	0.2	0.5
	Leedon Park	2.8	0.1	0.1	0.2	0.2	0.2	0.1	0.2	0.2	0.3	0.3	0.2	0.2	0.2	0.4
	Swiss Club	2.5	0.1	0.1	0.2	0.2	0.2	0.1	0.1	0.1	0.2	0.2	0.2	0.2	0.2	0.3
	Ulu Pandan	5.1	0.2	0.3	0.3	0.4	0.4	0.3	0.3	0.3	0.4	0.4	0.4	0.4	0.3	0.6
Changi	Total	1.3	0.1	0.1	0.1	0.1	0.1	-	0.1	0.1	0.1	0.1	0.1	0.1	-	0.1
	Changi West	0.9	0.1	0.1	0.1	-	-	-	0.1	0.1	0.1	0.1	-	-	-	-
Choa Chu Kang	Total	87.3	3.9	5.2	6.5	8.3	7.1	5.8	5.8	6.1	6.9	8.5	7.9	6.1	4	5.1
	Central	10.4	0.4	0.6	0.8	1	0.9	0.7	0.6	0.7	0.8	1.1	1	0.7	0.5	0.6
	Keat Hong	8.1	0.3	0.4	0.6	0.9	0.8	0.5	0.5	0.5	0.6	0.8	0.8	0.6	0.4	0.5
	Kranji North	8.4	0.3	0.5	0.7	1	0.7	0.5	0.5	0.5	0.6	1	0.8	0.6	0.4	0.3
	Pang Sua	8.4	0.3	0.5	0.8	1	0.7	0.5	0.4	0.4	0.7	1.1	0.9	0.5	0.3	0.4
	Peng Siang	16	0.7	1	1.1	1.5	1.3	1.2	1.1	1.1	1.2	1.4	1.4	1.2	0.8	1
	Teck Whye	13.6	0.5	0.7	0.8	1.1	1.3	1	0.9	0.8	0.9	1.2	1.3	1.1	0.8	1.2
	Yew Tee	22.3	1.3	1.6	1.7	1.8	1.5	1.5	1.7	2	2	2	1.8	1.4	0.9	1.1
Clementi	Total	44	2.1	2.2	2.3	2.3	2.5	2.7	3.4	3.7	3.6	3.6	3.4	3	3.1	5.9
	Clementi Central	6.7	0.3	0.4	0.3	0.4	0.3	0.3	0.6	0.6	0.5	0.5	0.5	0.4	0.4	0.9
	Clementi North	10.7	0.5	0.4	0.5	0.5	0.5	0.7	0.9	0.9	0.8	0.9	0.8	0.7	0.8	1.7
	Clementi West	8.3	0.4	0.4	0.5	0.4	0.5	0.6	0.7	0.7	0.7	0.7	0.7	0.6	0.6	1
	Clementi Woods	10.6	0.5	0.5	0.5	0.5	0.6	0.7	0.9	0.9	0.8	0.9	0.8	0.7	0.7	1.5
	Faber	2.1	0.1	0.1	0.2	0.2	0.1	0.1	0.1	0.1	0.2	0.2	0.2	0.1	0.1	0.2
	Sunset Way	3	0.1	0.1	0.2	0.2	0.2	0.2	0.2	0.2	0.2	0.3	0.2	0.2	0.3	0.4
	West Coast	2.6	0.2	0.2	0.2	0.2	0.2	0.1	0.2	0.2	0.2	0.2	0.2	0.2	0.2	0.2
Downtown Core	Total	1.9	-	0.1	0.1	0.1	0.1	0.1	0.2	0.2	0.2	0.2	0.2	0.1	0.1	0.3
	Bugis	1.2	-	-	-	-	0.1	0.1	0.1	0.1	0.1	0.1	0.1	0.1	0.1	0.2
Geylang	Total	59.4	2.6	2.9	2.9	3.6	4	4	4.3	4.4	4.6	4.8	5.2	4.9	3.9	7.4
	Aljunied	21.1	0.9	1	1	1.2	1.2	1.4	1.5	1.6	1.8	1.8	1.9	1.7	1.4	2.7
	Geylang East	16.6	0.8	0.8	0.8	1	1.1	1.1	1.3	1.4	1.3	1.2	1.3	1.3	1.1	2.1
	Kampong Ubi	7	0.3	0.4	0.4	0.5	0.6	0.6	0.5	0.5	0.4	0.5	0.6	0.6	0.4	0.5
	Macpherson	14.7	0.6	0.7	0.7	0.9	1	0.9	0.9	0.9	1.1	1.3	1.4	1.3	0.9	2
Hougang	Total	107.5	4.2	5.1	6.5	8	8.7	7.6	6.9	7.2	7.8	9	10	9.1	6.9	10.4
	Hougang Central	24.3	0.9	1.1	1.5	1.8	2.1	1.8	1.6	1.6	1.7	2	2.3	2.1	1.5	2.3
	Lorong Ah Soo	16.2	0.6	0.7	0.9	1	1.1	1.1	1.1	1.1	1.2	1.3	1.4	1.4	1.2	2.1
	Rosyth	12.1	0.5	0.6	0.8	0.9	1.1	0.9	0.7	0.8	0.9	0.9	1	1.1	0.8	1.2
	Tai Keng	6.5	0.3	0.3	0.4	0.5	0.5	0.4	0.4	0.4	0.5	0.5	0.6	0.5	0.4	0.7
	Trafalgar	48.3	2	2.4	3	3.8	3.9	3.4	3.1	3.3	3.5	4.2	4.7	4.1	3	4
Jurong East	Total	43.4	1.8	2.2	2.6	2.7	3.1	3.3	3.4	3.2	3.4	3.4	3.5	3.5	3	4.3
	Boon Lay	10.4	0.4	0.5	0.6	0.7	0.8	0.8	0.7	0.8	0.8	0.8	0.9	0.9	0.8	1
	Jurong Lake	0.5	-	-	-	-	-	-	-	0.1	-	-	-	-	-	0.1
	Jurong Regional Centre	1.2	-	0.1	0.1	0.1	0.1	0.1	0.1	0.1	0.1	0.1	0.1	0.1	0.1	0.2
	Teban Gardens	9.9	0.5	0.5	0.5	0.6	0.7	0.7	0.8	0.7	0.7	0.8	0.8	0.7	0.7	1.1
	Toh Guan	7.4	0.3	0.4	0.5	0.6	0.6	0.6	0.6	0.5	0.6	0.6	0.7	0.6	0.4	0.4
	Yuhua	14	0.5	0.7	0.8	0.8	1	1.1	1.1	1	1.1	1.1	1.1	1.2	1	1.5
Jurong West	Total	137.4	7.3	8.4	9	9.6	9.8	9.6	11.7	12.1	11.6	11.7	10.6	9.4	7.4	9.2
	Boon Lay	14.2	0.7	0.9	0.9	1	0.9	0.9	1	1.1	1.2	1.3	1.2	1	0.8	1.2
	Central	35	2.6	2.6	2.2	2	2.1	2.6	3.6	3.9	3.3	2.6	2.2	2.1	1.6	1.7
	Hong Kah	29.1	1.2	1.5	1.8	1.8	2.2	2.1	2.3	2.3	2.4	2.4	2.3	2.2	2	2.6
	Taman Jurong	17.7	0.9	1	1.2	1.3	1.2	1.2	1.4	1.3	1.5	1.6	1.4	1.3	0.9	1.3
	Wenya	4.4	0.4	0.4	0.3	0.2	0.2	0.3	0.6	0.6	0.4	0.3	0.2	0.2	0.2	0.2
	Yunnan	36.9	1.6	2	2.6	3.4	3.1	2.5	2.8	2.9	2.8	3.4	3.1	2.5	1.9	2.2
Kallang	Total	51.3	2.3	2.3	2.4	2.5	2.7	2.9	3.8	4.2	4.3	4.2	4.3	4.1	3.6	7.6
	Bendemeer	16.6	0.8	0.8	0.8	0.8	0.9	1.1	1.5	1.4	1.3	1.3	1.3	1.3	1.1	2.2
	Boon Keng	5.5	0.3	0.2	0.3	0.3	0.3	0.4	0.4	0.4	0.4	0.5	0.5	0.5	0.4	0.8
	Crawford	5.5	0.2	0.2	0.2	0.2	0.2	0.2	0.3	0.3	0.4	0.4	0.6	0.5	0.5	1.3
	Geylang Bahru	6.8	0.3	0.3	0.3	0.4	0.4	0.4	0.5	0.5	0.6	0.6	0.6	0.5	0.4	1
	Kampong Java	5.6	0.3	0.3	0.3	0.3	0.3	0.3	0.4	0.5	0.5	0.5	0.5	0.4	0.4	0.8
	Lavender	5.5	0.2	0.3	0.2	0.3	0.3	0.3	0.4	0.4	0.5	0.5	0.5	0.4	0.4	0.9
	Tanjong Rhu	5.3	0.3	0.3	0.3	0.3	0.2	0.2	0.4	0.5	0.6	0.5	0.4	0.4	0.3	0.5
Mandai	Total	1	-	0.1	0.1	0.1	0.1	0.1	0.1	0.1	0.1	0.1	0.1	0.1	-	0.1
Marine Parade	Total	23	1.2	1.3	1.4	1.3	1.3	1.2	1.4	1.8	2.2	2	1.7	1.6	1.4	3.3
	Katong	4.6	0.2	0.3	0.3	0.3	0.3	0.2	0.3	0.4	0.5	0.4	0.4	0.3	0.3	0.5
	Marine Parade	13.6	0.7	0.8	0.8	0.7	0.7	0.7	0.8	1.1	1.2	1.2	1	0.9	0.8	2.2
	Mountbatten	4.7	0.2	0.2	0.3	0.3	0.3	0.3	0.3	0.4	0.5	0.4	0.4	0.3	0.3	0.5
Newton	Total	3	0.1	0.2	0.1	0.1	0.1	0.1	0.2	0.2	0.3	0.3	0.3	0.2	0.2	0.4
	Cairnhill	1.4	0.1	0.1	0.1	0.1	-	0.1	0.1	0.1	0.1	0.1	0.1	0.1	0.1	0.2
	Monk's Hill	0.5	-	0.1	-	-	-	-	-	-	0.1	0.1	-	-	-	0.1
	Orange Grove	0.6	-	-	-	-	-	-	-	-	0.1	0.1	0.1	0.1	0.1	0.1
Novena	Total	23	1.2	1.5	1.3	1.3	1.3	1.2	1.5	1.9	2.1	2	1.8	1.6	1.3	3
	Balestier	15.8	0.8	0.8	0.8	0.9	0.9	0.9	1.1	1.3	1.4	1.3	1.2	1.1	0.9	2.2
	Dunearn	1.7	0.1	0.1	0.1	0.1	0.1	0.1	0.1	0.1	0.1	0.2	0.2	0.1	0.1	0.3
	Malcolm	1.2	0.1	0.1	0.1	0.1	0.1	0.1	-	0.1	0.1	0.1	0.1	0.1	0.1	0.1
	Moulmein	3.9	0.3	0.5	0.3	0.2	0.2	0.2	0.2	0.4	0.4	0.4	0.3	0.2	0.2	0.3
Outram	Total	11.3	0.7	0.5	0.4	0.4	0.4	0.6	1	1.1	0.8	0.8	0.9	0.9	0.8	2
	China Square	0.8	-	-	-	-	-	0.1	0.1	0.1	0.1	0.1	0.1	0.1	0.1	0.2
	Chinatown	5.8	0.5	0.3	0.2	0.2	0.2	0.3	0.6	0.8	0.5	0.4	0.4	0.3	0.3	0.8
	Pearl's Hill	4.5	0.2	0.2	0.1	0.2	0.2	0.2	0.3	0.2	0.3	0.3	0.4	0.5	0.4	1
Pasir Ris	Total	67.8	3	3.8	5.3	7.1	6	3.8	3.9	4.3	5	6.9	6.7	4.8	3.1	4
	Elias	18	0.8	1.1	1.5	2	1.4	0.9	1	1.2	1.5	2.1	1.7	1.1	0.7	0.9
	Loyang East	7.2	0.3	0.4	0.5	0.6	0.6	0.4	0.4	0.5	0.6	0.7	0.7	0.6	0.4	0.5
	Pasir Ris Drive	30.4	1.3	1.6	2.3	3.2	3	1.9	1.7	1.8	2.1	2.9	3.1	2.2	1.5	1.8
	Pasir Ris Park	0.9	0.1	-	0.1	0.1	0.1	-	0.1	0.1	0.1	0.1	0.1	0.1	-	-
	Pasir Ris Town	11.2	0.5	0.6	0.9	1.2	1	0.6	0.7	0.7	0.8	1.1	1.1	0.9	0.5	0.7
Punggol	Total	43.4	4.7	3.7	2.6	1.8	1.7	2.6	5.9	5.6	4.3	2.7	2.3	1.9	1.4	2.2
	Subzone 2	2.3	0.4	0.2	0.1	0.1	-	0.1	0.6	0.3	0.1	0.1	0.1	0.1	-	0.1
	Subzone 3	8.6	1.1	0.6	0.4	0.3	0.3	0.7	1.6	1.1	0.7	0.5	0.4	0.3	0.3	0.4
	Subzone 4	21.6	1.8	2	1.6	1.1	1	1.1	1.8	2.7	2.5	1.6	1.3	1.1	0.8	1.2
	Subzone 5	10.8	1.4	0.9	0.5	0.4	0.3	0.8	1.9	1.4	0.9	0.6	0.5	0.4	0.3	0.5
Queenstown	Total	46.7	2.3	2.3	2.3	2.5	2.4	2.8	3.5	3.9	4	4	3.6	3.3	2.8	7
	Commonwealth	3.9	0.2	0.2	0.2	0.2	0.2	0.3	0.3	0.3	0.3	0.3	0.4	0.3	0.2	0.7
	Dover	6.4	0.4	0.4	0.4	0.4	0.4	0.3	0.5	0.5	0.5	0.6	0.5	0.4	0.3	0.8
	Ghim Moh	4	0.2	0.2	0.2	0.2	0.2	0.2	0.3	0.3	0.3	0.3	0.3	0.3	0.2	0.7
	Holland Drive	6.8	0.3	0.3	0.3	0.3	0.3	0.4	0.5	0.6	0.6	0.5	0.5	0.4	0.4	1.3
	Kent Ridge	0.5	-	-	-	-	-	-	0.1	-	-	0.1	0.1	-	-	0.1
	Margaret Drive	4.6	0.3	0.3	0.2	0.2	0.2	0.3	0.4	0.5	0.4	0.4	0.3	0.3	0.3	0.6
	Mei Chin	8.3	0.4	0.4	0.4	0.5	0.5	0.5	0.5	0.6	0.7	0.7	0.7	0.7	0.5	1.1
	Pasir Panjang 1	1.9	0.1	0.1	0.1	0.1	0.1	0.1	0.1	0.2	0.2	0.2	0.1	0.1	0.1	0.2
	Pasir Panjang 2	1.7	0.1	0.1	0.1	0.1	0.1	0.1	0.1	0.1	0.1	0.2	0.1	0.2	0.2	0.2
	Singapore Polytechnic	1.7	0.1	0.1	0.1	0.1	0.1	0.1	0.1	0.2	0.1	0.1	0.1	0.1	0.1	0.3
	Tanglin Halt	6.4	0.3	0.3	0.3	0.3	0.3	0.4	0.6	0.6	0.5	0.6	0.5	0.4	0.4	1
River Valley	Total	4.1	0.2	0.2	0.2	0.2	0.2	0.2	0.3	0.4	0.5	0.4	0.4	0.3	0.3	0.4
	Institution Hill	1.5	0.1	0.1	0.1	0.1	0.1	0.1	0.1	0.2	0.2	0.1	0.1	0.1	0.1	0.1
	Leonie Hill	1.1	-	0.1	0.1	-	0.1	-	0.1	0.1	0.2	0.1	0.1	0.1	0.1	0.1
	One Tree Hill	0.8	-	-	-	-	-	-	-	0.1	0.1	0.1	0.1	0.1	0.1	0.1
	Oxley	0.6	-	-	-	-	-	-	0.1	0.1	0.1	0.1	0.1	-	-	0.1
Rochor	Total	7.6	0.3	0.3	0.3	0.3	0.4	0.5	0.6	0.7	0.7	0.6	0.6	0.6	0.5	1.3
	Bencoolen	0.7	-	-	-	-	-	-	0.1	0.1	0.1	0.1	0.1	0.1	-	0.1
	Farrer Park	1.7	0.1	0.1	0.1	0.1	0.1	0.1	0.2	0.2	0.2	0.1	0.1	0.1	0.1	0.2
	Little India	2.1	0.1	0.1	0.1	0.1	0.1	0.1	0.2	0.2	0.2	0.2	0.2	0.2	0.2	0.4
	Mount Emily	0.5	-	-	-	-	-	-	-	0.1	0.1	0.1	-	-	-	-
	Sungei Road	1.2	-	0.1	-	0.1	0.1	0.1	0.1	0.1	0.1	0.1	0.1	0.1	0.1	0.2
	Victoria	1	-	-	-	-	0.1	0.1	0.1	0.1	0.1	0.1	0.1	0.1	0.1	0.2
Sembawang	Total	36.5	2.4	2.7	2.7	2.3	2.4	2.3	3.1	3.6	3.5	3.1	2.7	2.2	1.5	2
	Admiralty	6.1	0.4	0.5	0.4	0.4	0.4	0.4	0.5	0.7	0.6	0.5	0.4	0.3	0.2	0.4
	Sembawang Central	14.8	0.9	1	1.2	1	1.1	1	1.3	1.4	1.4	1.3	1.1	1	0.6	0.7
	Sembawang North	13	1	1.1	1	0.8	0.7	0.8	1.3	1.4	1.3	1	0.9	0.7	0.5	0.6
	Sembawang Springs	1.8	0.1	0.1	0.1	0.1	0.1	0.1	0.1	0.1	0.1	0.2	0.2	0.1	0.1	0.3
	Sembawang Straits	0.8	0.1	-	0.1	0.1	0.1	-	-	0.1	0.1	0.1	0.1	-	-	0.1
Sengkang	Total	90.2	6.8	6.9	6.1	5.6	5.1	5.4	8.5	9.6	8.5	7	6.5	5.5	3.8	5
	Buangkok	15.3	1.2	1.5	1	0.8	0.8	0.8	1.3	1.9	1.8	1.1	1	0.8	0.6	0.8
	Jalan Kayu East	11.5	1.3	1	0.6	0.4	0.4	0.7	1.7	1.5	0.9	0.7	0.6	0.5	0.4	0.6
	Jalan Kayu West	0.6	-	-	-	-	-	-	-	-	-	-	-	-	-	0.1
	Sengkang Town Centre	27.5	1.8	1.8	2	2	1.7	1.7	2.5	2.5	2.6	2.4	2.1	1.7	1.2	1.5
	Sungei Serangoon West	28.1	1.5	1.9	2.1	2.1	2	1.8	2	2.4	2.5	2.3	2.4	2	1.4	1.7
	Trafalgar	7.3	0.9	0.7	0.3	0.2	0.3	0.3	1	1.3	0.6	0.4	0.4	0.3	0.2	0.4
Serangoon	Total	59.4	2.3	2.9	3.6	4.3	4.9	4.3	3.8	3.7	4.2	4.5	4.9	5.2	4.3	6.6
	Seletar Hills	6.3	0.2	0.3	0.4	0.5	0.6	0.4	0.3	0.3	0.4	0.4	0.5	0.5	0.5	0.8
	Serangoon Central	24.9	0.9	1.2	1.5	1.7	2	1.9	1.6	1.5	1.8	1.9	2.1	2.3	1.8	2.8
	Serangoon Garden	19.2	0.7	0.8	1	1.3	1.5	1.4	1.3	1.2	1.3	1.4	1.5	1.7	1.5	2.5
	Serangoon North	9.1	0.4	0.5	0.7	0.8	0.8	0.6	0.6	0.6	0.7	0.8	0.8	0.7	0.5	0.5
Singapore River	Total	1.2	0.1	0.1	-	-	-	-	0.1	0.2	0.2	0.1	0.1	0.1	-	0.1
	Robertson Quay	1.1	0.1	0.1	-	-	-	-	0.1	0.2	0.2	0.1	0.1	0.1	-	0.1
Tampines	Total	127.5	5.8	6.5	8	10.3	11.2	9.4	9.2	8.7	8.7	10.3	11.3	10.6	7.8	9.7
	Simei	21.1	1	1.1	1.3	1.6	1.8	1.4	1.6	1.7	1.6	1.6	1.8	1.6	1.3	1.6
	Tampines East	67.6	3.1	3.3	4.1	5.5	5.9	5.1	4.9	4.4	4.4	5.5	6	5.7	4.2	5.3
	Tampines West	37.9	1.7	2	2.5	3.1	3.4	2.8	2.6	2.5	2.7	3	3.3	3.2	2.3	2.8
	Xilin	1	-	0.1	0.1	0.1	0.1	0.1	0.1	0.1	0.1	0.1	0.1	0.1	0.1	-
Tanglin	Total	8.3	0.4	0.5	0.5	0.4	0.4	0.3	0.5	0.7	0.9	0.8	0.7	0.6	0.5	1
	Chatsworth	2.4	0.1	0.1	0.1	0.1	0.1	0.1	0.2	0.2	0.3	0.2	0.2	0.2	0.1	0.3
	Nassim	3.6	0.2	0.2	0.2	0.2	0.2	0.1	0.2	0.3	0.4	0.4	0.3	0.3	0.2	0.4
	Ridout	0.6	-	-	-	-	-	-	-	0.1	-	0.1	0.1	-	-	0.1
	Tyersall	1.7	0.1	0.1	0.1	0.1	0.1	0.1	0.1	0.1	0.2	0.2	0.2	0.1	0.1	0.2
Toa Payoh	Total	61.3	2.7	3	3.2	3.6	3.7	3.6	4.5	4.7	4.8	5	5.1	4.8	3.9	8.9
	Boon Teck	7.7	0.3	0.4	0.4	0.5	0.5	0.5	0.5	0.5	0.5	0.6	0.7	0.7	0.5	1.2
	Braddell	5.8	0.2	0.3	0.3	0.4	0.4	0.4	0.4	0.4	0.4	0.5	0.5	0.5	0.3	0.9
	Kallang	4.1	0.1	0.2	0.2	0.3	0.3	0.2	0.3	0.3	0.3	0.3	0.4	0.3	0.3	0.7
	Kim Keat	4.3	0.2	0.2	0.2	0.3	0.3	0.3	0.3	0.3	0.3	0.3	0.4	0.4	0.3	0.6
	Marymount	5.7	0.2	0.2	0.3	0.3	0.3	0.3	0.4	0.4	0.4	0.5	0.5	0.4	0.4	1.1
	Paya Lebar	3.5	0.2	0.2	0.2	0.2	0.2	0.2	0.2	0.3	0.3	0.3	0.3	0.3	0.2	0.5
	Pei Chun	5.8	0.3	0.3	0.4	0.3	0.3	0.3	0.4	0.5	0.5	0.6	0.5	0.5	0.3	0.9
	Potong Pasir	6.5	0.3	0.3	0.3	0.4	0.4	0.5	0.5	0.5	0.5	0.5	0.5	0.6	0.5	0.8
	Sennett	2.1	0.1	0.1	0.1	0.1	0.2	0.1	0.1	0.1	0.1	0.1	0.2	0.2	0.2	0.4
	Toa Payoh Central	14.5	0.9	0.8	0.8	0.8	0.8	0.8	1.3	1.4	1.2	1.2	1.1	1	0.8	1.8
	Woodleigh	1.2	0.1	0.1	0.1	0.1	0.1	0.1	0.1	0.1	0.1	0.1	0.1	0.1	0.1	0.1
Woodlands	Total	125.8	6.6	7.9	9.9	11.1	9.8	8.6	9.3	9.4	10.7	11.9	10.4	7.9	5.2	7.2
	Midview	17.5	0.8	1	1.5	1.9	1.5	1.2	1	1.1	1.4	1.9	1.6	1.1	0.7	0.9
	North Coast	7.8	0.3	0.3	0.5	0.6	0.6	0.6	0.5	0.5	0.5	0.7	0.7	0.6	0.5	0.8
	Woodgrove	18	0.8	1	1.5	1.9	1.6	1.3	1.2	1.1	1.4	1.9	1.6	1.2	0.7	0.9
	Woodlands East	47.6	2.7	3.5	3.9	4	3.5	3	3.8	4	4.5	4.4	3.8	2.7	1.7	2
	Woodlands South	18	1.3	1.3	1.5	1.3	1.2	1.2	1.6	1.6	1.7	1.5	1.3	1	0.7	0.9
	Woodlands West	16.9	0.7	0.8	1	1.3	1.5	1.3	1.2	1	1.2	1.5	1.5	1.4	0.9	1.6
Yishun	Total	93.4	4.4	4.8	5.6	6.4	7.9	7.2	7.3	6.7	7.2	7.7	8.4	7.3	5.3	7.2
	Khatib	5.6	0.2	0.2	0.3	0.4	0.5	0.4	0.4	0.4	0.4	0.4	0.6	0.5	0.4	0.5
	Lower Seletar	0.5	-	-	0.1	-	-	-	-	-	0.1	0.1	0.1	-	-	-
	Northland	15.9	0.7	0.8	1	1.1	1.3	1.2	1.2	1.2	1.3	1.3	1.5	1.3	0.9	1.1
	Springleaf	1.9	0.1	0.1	0.1	0.2	0.2	0.1	0.1	0.1	0.1	0.1	0.2	0.2	0.1	0.2
	Yishun Central	0.8	-	-	-	0.1	0.1	0.1	0.1	-	-	0.1	0.1	0.1	0.1	0.1
	Yishun East	19.1	1.2	1.1	1.2	1.4	1.7	1.4	1.7	1.4	1.5	1.6	1.7	1.3	0.9	1.1
	Yishun South	19.6	0.8	1	1.1	1.4	1.8	1.6	1.5	1.4	1.5	1.5	1.8	1.6	1.2	1.6
	Yishun West	29.6	1.3	1.5	1.7	1.9	2.3	2.3	2.2	2.2	2.3	2.7	2.6	2.4	1.8	2.6
Others	Total	2.5	0.1	0.1	0.1	0.1	0.1	0.1	0.1	0.2	0.3	0.3	0.3	0.2	0.1	0.3
Notes: 1) Planning areas refer to areas demarcated in the Urban Redevelopment Authority's Master Plan 2008.
2) Some planning areas/subzones are not listed due to small number of persons in the planning area/subzone.

## Sheet: A1.2(Females)
Table A1.2 Singapore Residents by Planning Area/Subzone, Age Group and Sex, June 2013 (cont'd)
Planning Area	Subzone	Total	0 - 4	5 - 9	10 - 14	15 - 19	20 - 24	25 - 29	30 - 34	35 - 39	40 - 44	45 - 49	50 - 54	55 - 59	60 - 64	65 & Over
		Females ('000)
Total	Total	1953.2	89.8	101.1	110.2	125.1	132.9	131.6	155.6	158.1	159.9	158	155.2	140.3	111.9	223.6
Ang Mo Kio	Total	92.2	3.6	4	4.4	4.9	5.4	6	7.2	7.2	7.1	7.1	7.1	7.4	6.8	14.1
	Cheng San	15.9	0.7	0.6	0.7	0.7	0.8	1.1	1.5	1.3	1.2	1.2	1.2	1.3	1.2	2.3
	Chong Boon	14.8	0.5	0.5	0.6	0.7	0.8	1	1.2	1.2	1.1	1.1	1.1	1.3	1.2	2.5
	Kebun Bahru	12.9	0.4	0.6	0.6	0.7	0.7	0.8	0.9	1	1	1	0.9	1	1	2.1
	Sembawang Hills	3.6	0.1	0.2	0.3	0.3	0.3	0.2	0.2	0.2	0.3	0.3	0.3	0.2	0.2	0.5
	Shangri-La	9.3	0.4	0.4	0.4	0.5	0.5	0.6	0.6	0.7	0.7	0.8	0.8	0.7	0.7	1.6
	Sindo	4.3	0.2	0.2	0.3	0.3	0.4	0.3	0.2	0.3	0.3	0.4	0.4	0.3	0.3	0.5
	Town Centre	2.6	0.1	0.2	0.1	0.1	0.1	0.2	0.2	0.3	0.2	0.2	0.2	0.2	0.1	0.3
	Townsville	12.7	0.6	0.5	0.5	0.6	0.6	0.8	1.1	1	0.9	0.8	0.9	1	1	2.3
	Yio Chu Kang	16.1	0.6	0.8	0.9	1	1	1.1	1.2	1.2	1.3	1.3	1.3	1.3	1.1	1.9
Bedok	Total	150.4	6.1	7	7.7	9	10.3	9.7	10.9	11.4	11.5	11.6	12.4	11.8	10.2	20.8
	Bayshore	3.8	0.2	0.3	0.2	0.2	0.2	0.2	0.3	0.4	0.5	0.3	0.2	0.2	0.2	0.3
	Bedok North	45.5	1.8	2	2.2	2.6	3	2.9	3.5	3.4	3.4	3.4	3.7	3.6	3.2	6.6
	Bedok Reservoir	12.4	0.6	0.7	0.8	0.7	0.8	0.8	1	1.1	1	1	1	1	0.7	1.2
	Bedok South	26.6	1	1.1	1.3	1.7	1.8	1.6	1.7	1.9	2	2.1	2.2	2.1	1.9	4.3
	Frankel	17.2	0.8	1	0.9	1	1.1	0.9	1.2	1.5	1.5	1.4	1.3	1.2	1.1	2.5
	Kaki Bukit	21.4	0.8	0.9	1.2	1.5	1.8	1.7	1.6	1.5	1.4	1.7	2	1.9	1.4	2.2
	Kembangan	19.6	0.7	0.8	0.9	1.1	1.4	1.4	1.4	1.4	1.4	1.5	1.7	1.6	1.4	3
	Siglap	3.9	0.1	0.2	0.2	0.2	0.3	0.2	0.2	0.3	0.3	0.3	0.3	0.3	0.3	0.7
Bishan	Total	47.6	1.8	2.2	2.3	3	3.5	3	3.2	3.5	3.9	3.9	4.2	3.9	3.1	6
	Bishan East	15.5	0.6	0.7	0.7	0.8	1.2	1.1	1.1	1.1	1.2	1.2	1.4	1.3	1.1	1.9
	Marymount	16.1	0.7	0.8	0.8	1.2	1.2	1	1.2	1.3	1.4	1.5	1.5	1.2	0.9	1.6
	Upper Thomson	16	0.5	0.7	0.8	1	1.1	0.9	1	1.1	1.3	1.3	1.4	1.3	1.1	2.5
Bukit Batok	Total	72.1	3	3.7	4.3	4.9	5.2	5.5	5.5	5.6	5.9	6	6.4	5.6	4	6.4
	Bukit Batok Central	13.6	0.6	0.7	0.8	0.8	1	1.1	1	1.1	1.1	1	1.2	1.1	0.8	1.3
	Bukit Batok East	7.5	0.3	0.4	0.4	0.4	0.5	0.7	0.6	0.6	0.5	0.6	0.7	0.7	0.5	0.8
	Bukit Batok South	7.2	0.3	0.4	0.5	0.6	0.6	0.6	0.5	0.5	0.6	0.7	0.7	0.5	0.3	0.5
	Bukit Batok West	8	0.3	0.4	0.4	0.5	0.5	0.6	0.6	0.6	0.6	0.6	0.7	0.7	0.5	0.8
	Gombak	4.8	0.3	0.3	0.2	0.3	0.2	0.3	0.6	0.5	0.3	0.3	0.3	0.3	0.3	0.6
	Guilin	6.9	0.3	0.4	0.4	0.4	0.4	0.5	0.6	0.6	0.6	0.6	0.6	0.5	0.4	0.6
	Hillview	9.5	0.3	0.5	0.8	0.8	0.7	0.5	0.5	0.7	0.9	1	0.9	0.7	0.4	0.7
	Hong Kah	14.6	0.6	0.7	0.9	0.9	1.2	1.2	1.1	1.1	1.2	1.1	1.4	1.2	0.8	1.2
Bukit Merah	Total	80.3	3.8	3.5	3.3	3.5	4	4.8	6.7	6.7	6.3	5.7	5.6	5.8	5.9	14.9
	Alexandra Hill	8.1	0.3	0.3	0.3	0.4	0.5	0.5	0.5	0.6	0.6	0.6	0.6	0.6	0.6	1.4
	Bukit Ho Swee	8.3	0.4	0.3	0.3	0.4	0.4	0.6	0.7	0.6	0.5	0.6	0.6	0.7	0.6	1.8
	Bukit Merah	0.6	-	-	-	-	-	-	-	0.1	0.1	-	-	0.1	-	0.1
	Depot Road	2.2	0.1	0.1	0.1	0.1	0.1	0.1	0.2	0.2	0.2	0.1	0.1	0.1	0.2	0.3
	Everton Park	4.6	0.2	0.2	0.2	0.2	0.2	0.3	0.4	0.4	0.4	0.3	0.3	0.4	0.4	0.9
	Henderson Hill	7.1	0.3	0.3	0.3	0.3	0.4	0.4	0.5	0.5	0.6	0.5	0.5	0.5	0.5	1.5
	Kampong Tiong Bahru	5.3	0.2	0.2	0.2	0.2	0.3	0.3	0.4	0.4	0.4	0.4	0.4	0.5	0.4	1.1
	Maritime Square	1.2	0.1	0.1	0.1	-	0.1	0.1	0.1	0.2	0.1	0.1	0.1	0.1	0.1	0.1
	Redhill	6.2	0.5	0.3	0.3	0.3	0.3	0.4	0.6	0.6	0.5	0.4	0.4	0.3	0.3	1
	Telok Blangah Drive	8.5	0.3	0.4	0.4	0.4	0.4	0.5	0.7	0.7	0.7	0.6	0.6	0.6	0.7	1.6
	Telok Blangah Rise	7.4	0.2	0.3	0.3	0.4	0.4	0.4	0.5	0.6	0.6	0.5	0.5	0.6	0.7	1.4
	Telok Blangah Way	5.5	0.3	0.2	0.2	0.2	0.2	0.3	0.4	0.5	0.4	0.4	0.4	0.4	0.4	1.1
	Tiong Bahru	5.8	0.3	0.2	0.2	0.2	0.2	0.3	0.6	0.6	0.4	0.4	0.4	0.4	0.4	1.2
	Tiong Bahru Station	8.8	0.5	0.5	0.4	0.4	0.4	0.5	0.9	0.8	0.8	0.6	0.5	0.5	0.5	1.4
Bukit Panjang	Total	66	3.3	3.7	4.2	4.7	5.2	4.7	5	5.3	5.4	5.5	5.6	4.6	3.2	5.5
	Bangkit	12.4	0.5	0.6	0.7	0.9	1.1	0.9	0.8	0.9	0.9	1.1	1.2	1	0.7	1.4
	Bukit Panjang	17.5	0.7	0.9	1.1	1.3	1.4	1.1	1.1	1.3	1.5	1.5	1.6	1.3	0.9	1.5
	Dairy Farm	1.9	0.1	0.1	0.1	0.2	0.2	0.1	0.1	0.1	0.2	0.2	0.2	0.2	0.1	0.2
	Fajar	12.2	0.7	0.7	0.7	0.8	1	0.9	1.1	1	1	1	0.9	0.8	0.5	1
	Nature Reserve	2	0.1	0.1	0.1	0.2	0.1	0.1	0.1	0.2	0.2	0.2	0.2	0.1	0.1	0.2
	Saujana	11	0.5	0.6	0.7	0.9	0.9	0.9	0.9	0.8	0.9	0.9	1	0.8	0.5	0.7
	Senja	9	0.7	0.7	0.7	0.5	0.5	0.7	0.9	1	0.8	0.6	0.6	0.5	0.3	0.6
Bukit Timah	Total	39.1	1.6	2.6	2.4	2.7	2.8	2.1	2.1	3	3.5	3.2	3.1	2.7	2.3	4.9
	Anak Bukit	11.6	0.4	0.6	0.7	0.8	1	0.7	0.6	0.8	1	1	1	0.9	0.7	1.4
	Coronation Road	3.3	0.2	0.2	0.2	0.2	0.2	0.2	0.2	0.3	0.3	0.3	0.2	0.2	0.2	0.5
	Farrer Court	2	0.1	0.1	0.1	0.1	0.1	0.1	0.1	0.1	0.1	0.2	0.2	0.1	0.1	0.4
	Hillcrest	4.9	0.2	0.4	0.4	0.3	0.3	0.2	0.2	0.4	0.5	0.4	0.4	0.3	0.2	0.6
	Holland Road	5.5	0.3	0.5	0.4	0.4	0.4	0.3	0.3	0.5	0.6	0.4	0.4	0.3	0.3	0.6
	Leedon Park	3.3	0.2	0.2	0.2	0.2	0.2	0.2	0.2	0.3	0.3	0.3	0.3	0.2	0.2	0.4
	Swiss Club	2.9	0.1	0.2	0.2	0.2	0.2	0.2	0.2	0.2	0.3	0.2	0.2	0.2	0.2	0.3
	Ulu Pandan	5.6	0.2	0.3	0.3	0.4	0.4	0.3	0.3	0.4	0.5	0.5	0.5	0.4	0.4	0.7
Changi	Total	1.2	0.1	0.1	0.1	0.1	0.1	0.1	0.1	0.2	0.1	0.1	0.1	-	-	0.1
	Changi West	0.8	0.1	0.1	0.1	0.1	-	-	0.1	0.1	0.1	0.1	-	-	-	-
Choa Chu Kang	Total	87.6	3.9	4.9	6.4	7.7	6.8	5.8	6.5	6.6	8	8.7	7.2	5.4	3.6	6.3
	Central	10.6	0.4	0.6	0.8	0.9	0.9	0.7	0.7	0.8	1	1.1	0.9	0.6	0.5	0.8
	Keat Hong	8.1	0.3	0.4	0.6	0.8	0.7	0.5	0.6	0.6	0.7	0.9	0.7	0.5	0.3	0.6
	Kranji North	8.5	0.3	0.5	0.7	0.9	0.7	0.5	0.5	0.5	0.8	1	0.7	0.5	0.3	0.5
	Pang Sua	8.7	0.3	0.5	0.9	1	0.6	0.4	0.4	0.5	1	1.1	0.7	0.4	0.3	0.5
	Peng Siang	15.8	0.7	0.8	1.1	1.4	1.2	1.2	1.3	1.2	1.3	1.5	1.4	1	0.7	1.1
	Teck Whye	13.4	0.5	0.6	0.8	1	1.2	1	0.9	0.8	1	1.2	1.2	1	0.8	1.4
	Yew Tee	22.6	1.3	1.5	1.6	1.7	1.4	1.5	2.1	2.1	2.3	1.9	1.7	1.3	0.8	1.4
Clementi	Total	47.5	2	2.2	2.3	2.4	2.6	2.9	3.7	3.9	3.9	3.6	3.5	3.7	3.8	7
	Clementi Central	7.2	0.3	0.3	0.3	0.3	0.3	0.4	0.6	0.6	0.6	0.5	0.5	0.5	0.6	1.1
	Clementi North	12.1	0.4	0.4	0.5	0.5	0.6	0.7	0.9	1	0.9	0.9	0.8	1	1.1	2.2
	Clementi West	8.6	0.4	0.4	0.5	0.5	0.5	0.5	0.7	0.7	0.7	0.7	0.6	0.7	0.7	1.1
	Clementi Woods	11.3	0.5	0.5	0.5	0.6	0.7	0.8	0.9	0.9	0.9	0.8	0.8	0.8	0.9	1.7
	Faber	2.3	0.1	0.1	0.2	0.2	0.2	0.1	0.1	0.2	0.2	0.2	0.2	0.1	0.1	0.2
	Sunset Way	3.4	0.1	0.2	0.2	0.2	0.2	0.2	0.2	0.2	0.3	0.3	0.3	0.3	0.3	0.5
	West Coast	2.6	0.2	0.2	0.2	0.2	0.1	0.1	0.2	0.3	0.3	0.2	0.2	0.2	0.2	0.2
Downtown Core	Total	1.9	0.1	-	0.1	0.1	0.1	0.1	0.2	0.2	0.2	0.1	0.1	0.1	0.1	0.4
	Bugis	1.3	-	-	-	-	0.1	0.1	0.1	0.1	0.1	0.1	0.1	0.1	0.1	0.3
Geylang	Total	60.1	2.4	2.7	3	3.4	4	4	4.6	4.8	4.5	4.6	4.8	4.6	3.8	9
	Aljunied	21.3	0.8	1	1	1.1	1.3	1.4	1.6	1.8	1.7	1.6	1.7	1.6	1.4	3.3
	Geylang East	17.3	0.8	0.8	0.8	0.9	1.1	1.2	1.5	1.4	1.3	1.3	1.2	1.4	1.1	2.5
	Kampong Ubi	6.8	0.3	0.3	0.4	0.4	0.6	0.6	0.5	0.5	0.4	0.5	0.7	0.6	0.4	0.6
	Macpherson	14.7	0.5	0.6	0.8	0.9	0.9	0.9	1	1	1.1	1.2	1.2	1.1	1	2.6
Hougang	Total	110.4	4	5	6.2	7.6	8.4	7.5	7.6	7.8	8.6	9.2	10	8.9	6.6	12.9
	Hougang Central	24.9	0.9	1.1	1.3	1.8	1.9	1.7	1.7	1.7	1.9	2.2	2.3	2.1	1.4	2.9
	Lorong Ah Soo	17.5	0.6	0.7	0.9	1.1	1.1	1.1	1.3	1.2	1.3	1.3	1.5	1.5	1.2	2.7
	Rosyth	12.8	0.5	0.6	0.7	0.9	1.1	0.9	0.8	0.9	1	1	1.1	1.1	0.7	1.6
	Tai Keng	7	0.3	0.4	0.4	0.5	0.5	0.4	0.5	0.5	0.6	0.6	0.6	0.5	0.4	0.9
	Trafalgar	48.1	1.8	2.3	2.7	3.4	3.7	3.4	3.4	3.5	3.8	4.2	4.5	3.8	2.7	4.9
Jurong East	Total	43.5	1.8	2.1	2.3	2.6	3.1	3.2	3.5	3.4	3.3	3.3	3.5	3.6	3	4.8
	Boon Lay	10.3	0.4	0.5	0.5	0.6	0.7	0.8	0.8	0.8	0.8	0.8	0.9	0.9	0.7	1.1
	Jurong Lake	0.5	-	-	-	-	-	0.1	-	-	-	-	-	-	-	0.1
	Jurong Regional Centre	1.2	-	0.1	-	0.1	0.1	0.1	0.1	0.1	0.1	0.1	0.1	0.1	0.1	0.2
	Teban Gardens	9.7	0.5	0.5	0.5	0.5	0.7	0.7	0.8	0.8	0.7	0.7	0.6	0.8	0.8	1.2
	Toh Guan	7.4	0.3	0.4	0.5	0.5	0.6	0.6	0.6	0.6	0.6	0.6	0.7	0.6	0.4	0.5
	Yuhua	14.4	0.5	0.7	0.7	0.9	1	1.1	1.2	1.1	1.1	1.1	1.2	1.2	1	1.8
Jurong West	Total	134	7	8	8.4	9.3	9.6	10	12.5	11.6	11.1	10.5	9.6	9.1	6.9	10.2
	Boon Lay	13.3	0.7	0.8	0.8	0.9	1	1	1	1	1.1	1.1	0.9	0.9	0.8	1.3
	Central	34.4	2.4	2.4	2.1	1.8	2.1	2.7	4.2	3.8	2.9	2.3	2.2	2.1	1.4	1.9
	Hong Kah	29	1.2	1.5	1.7	1.9	2.1	2.2	2.4	2.3	2.3	2.2	2.2	2.4	1.9	2.8
	Taman Jurong	17.3	0.9	1	1.1	1.4	1.2	1.2	1.4	1.3	1.5	1.4	1.3	1.1	0.9	1.5
	Wenya	4.2	0.4	0.4	0.2	0.2	0.2	0.4	0.7	0.5	0.3	0.2	0.2	0.2	0.2	0.3
	Yunnan	35.6	1.5	1.9	2.4	3.1	3.1	2.5	2.8	2.7	2.9	3.3	2.8	2.4	1.7	2.4
Kallang	Total	51.5	2.2	2.2	2.3	2.5	2.8	3.3	4.2	4.4	4.3	3.8	3.8	3.7	3.5	8.6
	Bendemeer	17.3	0.8	0.7	0.7	0.8	0.9	1.2	1.6	1.5	1.4	1.1	1.2	1.3	1.2	2.8
	Boon Keng	5.8	0.2	0.2	0.3	0.3	0.3	0.4	0.5	0.4	0.5	0.4	0.4	0.4	0.4	1
	Crawford	4.4	0.2	0.2	0.2	0.2	0.2	0.3	0.2	0.3	0.3	0.3	0.3	0.3	0.4	1.1
	Geylang Bahru	6.7	0.2	0.3	0.3	0.3	0.3	0.4	0.5	0.5	0.6	0.5	0.5	0.5	0.4	1.2
	Kampong Java	5.8	0.2	0.2	0.3	0.3	0.3	0.3	0.5	0.5	0.5	0.4	0.4	0.4	0.4	1
	Lavender	5	0.2	0.2	0.2	0.2	0.3	0.3	0.4	0.4	0.4	0.4	0.4	0.3	0.3	0.7
	Tanjong Rhu	6	0.3	0.4	0.3	0.3	0.3	0.3	0.5	0.6	0.6	0.5	0.4	0.4	0.3	0.7
Mandai	Total	1.1	0.1	0.1	0.1	0.1	0.1	0.1	0.1	0.1	0.1	0.1	0.1	0.1	-	0.1
Marine Parade	Total	25.9	1.1	1.4	1.4	1.4	1.4	1.3	1.8	2.2	2.4	2	1.9	1.7	1.6	4.3
	Katong	5.1	0.2	0.3	0.3	0.3	0.3	0.3	0.4	0.5	0.5	0.4	0.4	0.3	0.3	0.7
	Marine Parade	15.5	0.7	0.8	0.8	0.8	0.8	0.8	1	1.3	1.4	1.2	1.1	1	1	2.9
	Mountbatten	5.3	0.2	0.3	0.3	0.3	0.3	0.3	0.4	0.4	0.5	0.4	0.4	0.3	0.3	0.7
Newton	Total	3.6	0.2	0.2	0.2	0.2	0.2	0.2	0.2	0.3	0.4	0.3	0.3	0.2	0.2	0.4
	Cairnhill	1.7	0.1	0.1	0.1	0.1	0.1	0.1	0.1	0.2	0.2	0.1	0.1	0.1	0.1	0.2
	Monk's Hill	0.6	-	-	-	-	-	-	-	-	0.1	0.1	-	-	-	0.1
	Orange Grove	0.8	-	-	-	-	0.1	-	0.1	0.1	0.1	0.1	0.1	0.1	0.1	0.1
Novena	Total	24.7	1.1	1.2	1.2	1.3	1.4	1.4	1.8	2.2	2.2	1.9	1.9	1.6	1.4	3.9
	Balestier	16.7	0.7	0.7	0.8	0.8	0.9	1	1.3	1.4	1.4	1.3	1.3	1.2	1	2.9
	Dunearn	2.1	0.1	0.1	0.2	0.2	0.1	0.1	0.1	0.1	0.2	0.2	0.2	0.1	0.1	0.3
	Malcolm	1.5	0.1	0.1	0.1	0.1	0.1	0.1	0.1	0.1	0.1	0.1	0.1	0.1	0.1	0.2
	Moulmein	4.1	0.2	0.2	0.2	0.2	0.2	0.2	0.3	0.5	0.5	0.4	0.3	0.2	0.2	0.4
Outram	Total	11	0.7	0.5	0.3	0.3	0.5	0.6	1.2	1	0.8	0.7	0.7	0.7	0.8	2.2
	China Square	0.9	-	-	-	-	-	0.1	0.1	0.1	0.1	0.1	0.1	0.1	0.1	0.2
	Chinatown	6.1	0.5	0.3	0.2	0.2	0.2	0.3	0.8	0.6	0.5	0.3	0.3	0.3	0.4	1
	Pearl's Hill	3.9	0.2	0.2	0.1	0.1	0.2	0.2	0.3	0.3	0.2	0.3	0.3	0.3	0.3	0.9
Pasir Ris	Total	69	2.8	3.6	5	6.6	5.7	3.8	4.3	4.9	5.9	7.7	6	4.3	2.9	5.5
	Elias	18.4	0.8	1.1	1.5	1.8	1.4	0.9	1.2	1.4	1.8	2.1	1.4	1	0.6	1.3
	Loyang East	7.4	0.3	0.4	0.5	0.6	0.5	0.4	0.5	0.6	0.7	0.7	0.6	0.5	0.3	0.7
	Pasir Ris Drive	30.7	1.2	1.5	2.1	3	2.8	1.8	1.9	2	2.3	3.4	2.8	2.1	1.4	2.5
	Pasir Ris Park	0.9	0.1	-	0.1	0.1	-	-	0.1	0.1	0.1	0.1	0.1	-	-	0.1
	Pasir Ris Town	11.4	0.5	0.6	0.8	1.1	0.9	0.6	0.7	0.8	1	1.3	1.1	0.7	0.5	0.9
Punggol	Total	44.7	4.4	3.5	2.4	1.7	1.7	4	6.6	5.4	3.6	2.6	2.2	2	1.7	2.8
	Subzone 2	2.3	0.4	0.2	0.1	-	-	0.2	0.7	0.2	0.1	0.1	0.1	0.1	0.1	0.1
	Subzone 3	8.9	1	0.5	0.4	0.3	0.3	1.2	1.6	0.9	0.6	0.4	0.4	0.4	0.3	0.5
	Subzone 4	22.3	1.7	2	1.5	1	1	1.3	2.3	3	2.2	1.5	1.3	1.1	0.9	1.6
	Subzone 5	11	1.3	0.8	0.4	0.3	0.4	1.3	2	1.3	0.7	0.6	0.5	0.4	0.4	0.6
Queenstown	Total	52.2	2.2	2.2	2.3	2.5	2.9	3.2	4	4.3	4.1	4	3.6	3.6	3.5	9.7
	Commonwealth	4.5	0.1	0.2	0.2	0.2	0.2	0.2	0.3	0.3	0.3	0.4	0.3	0.3	0.3	1.1
	Dover	6.9	0.3	0.4	0.4	0.4	0.4	0.4	0.5	0.6	0.6	0.6	0.5	0.4	0.4	1
	Ghim Moh	4.3	0.2	0.2	0.2	0.2	0.2	0.2	0.3	0.3	0.3	0.3	0.3	0.3	0.3	1
	Holland Drive	7.9	0.3	0.3	0.3	0.3	0.3	0.5	0.5	0.7	0.7	0.6	0.5	0.6	0.6	1.8
	Kent Ridge	0.6	-	-	-	-	-	0.1	-	-	0.1	0.1	-	0.1	-	-
	Margaret Drive	5.2	0.3	0.2	0.2	0.2	0.2	0.4	0.5	0.5	0.4	0.4	0.3	0.3	0.4	0.8
	Mei Chin	9	0.4	0.4	0.5	0.5	0.6	0.6	0.6	0.6	0.7	0.8	0.7	0.7	0.5	1.6
	Pasir Panjang 1	2	0.1	0.1	0.1	0.1	0.1	0.1	0.2	0.2	0.2	0.2	0.2	0.1	0.1	0.2
	Pasir Panjang 2	1.8	0.1	0.1	0.1	0.1	0.1	0.1	0.1	0.1	0.1	0.2	0.2	0.2	0.1	0.2
	Singapore Polytechnic	2	0.1	0.1	0.1	0.1	0.1	0.1	0.2	0.2	0.1	0.1	0.1	0.1	0.1	0.5
	Tanglin Halt	7.1	0.3	0.3	0.3	0.3	0.3	0.4	0.6	0.6	0.5	0.5	0.5	0.5	0.5	1.6
River Valley	Total	4.8	0.2	0.3	0.2	0.3	0.3	0.3	0.4	0.5	0.5	0.4	0.3	0.3	0.2	0.5
	Institution Hill	1.7	0.1	0.1	0.1	0.1	0.1	0.1	0.2	0.2	0.2	0.1	0.1	0.1	0.1	0.1
	Leonie Hill	1.3	0.1	0.1	0.1	0.1	0.1	0.1	0.1	0.1	0.1	0.1	0.1	0.1	0.1	0.1
	One Tree Hill	1	-	-	0.1	0.1	0.1	-	0.1	0.1	0.1	0.1	0.1	0.1	0.1	0.2
	Oxley	0.8	-	-	-	-	-	-	0.1	0.1	0.1	0.1	-	0.1	-	0.1
Rochor	Total	7.4	0.3	0.3	0.3	0.3	0.4	0.5	0.6	0.7	0.5	0.5	0.5	0.5	0.6	1.3
	Bencoolen	0.8	-	-	-	-	0.1	-	0.1	0.1	0.1	0.1	0.1	0.1	0.1	0.1
	Farrer Park	1.6	0.1	0.1	0.1	0.1	0.1	0.1	0.1	0.2	0.1	0.1	0.1	0.1	0.1	0.2
	Little India	1.9	0.1	0.1	0.1	0.1	0.1	0.1	0.1	0.2	0.1	0.1	0.2	0.1	0.2	0.4
	Mount Emily	0.5	-	-	-	-	-	-	0.1	0.1	0.1	-	-	-	-	-
	Sungei Road	1.2	0.1	-	0.1	0.1	0.1	0.1	0.1	0.1	0.1	0.1	0.1	0.1	0.1	0.3
	Victoria	1.1	-	-	-	-	0.1	0.1	0.1	0.1	0.1	0.1	0.1	0.1	0.1	0.2
Sembawang	Total	36.9	2.3	2.6	2.5	2.2	2.2	2.5	3.6	4	3.5	2.8	2.6	2.1	1.5	2.5
	Admiralty	6.1	0.4	0.5	0.4	0.3	0.3	0.4	0.6	0.8	0.6	0.4	0.4	0.3	0.3	0.5
	Sembawang Central	15	0.9	1	1.1	1	1	1.1	1.4	1.5	1.5	1.2	1.2	0.9	0.5	0.9
	Sembawang North	13.1	0.9	1	0.9	0.7	0.7	0.9	1.5	1.5	1.2	0.9	0.9	0.8	0.5	0.8
	Sembawang Springs	1.9	0.1	0.1	0.1	0.2	0.1	0.1	0.1	0.2	0.2	0.2	0.1	0.1	0.1	0.3
	Sembawang Straits	0.7	-	-	-	0.1	0.1	-	-	0.1	0.1	0.1	0.1	-	-	0.1
Sengkang	Total	92.7	6.5	6.6	5.8	5.3	5	6.5	10.2	9.8	8.1	6.5	6.4	5.4	3.8	6.7
	Buangkok	15.8	1.2	1.4	1	0.7	0.7	0.9	1.7	2.2	1.5	1	1	0.9	0.6	1
	Jalan Kayu East	11.8	1.3	0.9	0.5	0.4	0.5	1.2	1.9	1.3	0.8	0.6	0.6	0.6	0.5	0.8
	Jalan Kayu West	0.6	-	-	-	-	-	-	-	-	-	-	-	-	-	0.2
	Sengkang Town Centre	28.2	1.7	1.9	1.9	1.9	1.6	2.1	2.9	2.6	2.6	2.2	2.1	1.7	1.1	2
	Sungei Serangoon West	28.8	1.5	1.8	2	2	1.9	1.9	2.4	2.6	2.7	2.3	2.3	1.9	1.3	2.2
	Trafalgar	7.5	0.8	0.6	0.3	0.3	0.3	0.4	1.4	1.1	0.5	0.4	0.4	0.3	0.3	0.5
Serangoon	Total	63.2	2.2	2.6	3.3	4.1	4.8	4.2	4.1	4.2	4.8	5.1	5.6	5.5	4.3	8.5
	Seletar Hills	6.5	0.2	0.3	0.4	0.5	0.5	0.4	0.4	0.4	0.5	0.6	0.6	0.5	0.4	0.9
	Serangoon Central	26.7	0.9	1	1.3	1.6	2	1.9	1.7	1.8	2	2	2.5	2.4	1.8	3.6
	Serangoon Garden	20.9	0.7	0.8	1	1.3	1.6	1.4	1.3	1.3	1.5	1.6	1.8	1.9	1.6	3.2
	Serangoon North	9.2	0.4	0.5	0.6	0.7	0.7	0.6	0.7	0.6	0.8	0.9	0.8	0.7	0.5	0.7
Singapore River	Total	1.3	0.1	0.1	0.1	-	0.1	0.1	0.2	0.2	0.2	0.1	0.1	0.1	-	0.1
	Robertson Quay	1.2	0.1	0.1	0.1	-	-	0.1	0.2	0.2	0.2	0.1	0.1	0.1	-	0.1
Tampines	Total	131.9	5.4	6.1	7.5	9.8	10.6	9.4	9.8	9.2	9.9	11.3	12.1	10.7	7.3	12.6
	Simei	22.3	1	1.1	1.3	1.5	1.7	1.5	1.9	1.7	1.8	1.9	2	1.6	1.2	2
	Tampines East	70	2.8	3.1	3.9	5.3	5.7	5	5.1	4.6	5.1	6.1	6.4	5.9	4	6.9
	Tampines West	38.6	1.6	1.8	2.3	2.9	3.1	2.8	2.7	2.8	2.9	3.2	3.6	3.1	2.1	3.6
	Xilin	1	-	-	0.1	0.1	0.1	-	0.1	0.1	0.1	0.1	0.1	0.1	-	0.1
Tanglin	Total	9.8	0.4	0.7	0.6	0.6	0.5	0.5	0.7	0.9	1	0.9	0.7	0.6	0.6	1.1
	Chatsworth	2.8	0.1	0.2	0.1	0.1	0.1	0.1	0.3	0.3	0.3	0.2	0.2	0.2	0.2	0.3
	Nassim	4.3	0.2	0.4	0.3	0.3	0.2	0.2	0.3	0.4	0.5	0.4	0.3	0.3	0.3	0.5
	Ridout	0.7	-	-	-	0.1	-	-	-	0.1	0.1	0.1	0.1	0.1	-	0.1
	Tyersall	1.9	0.1	0.1	0.1	0.1	0.1	0.1	0.1	0.1	0.2	0.2	0.2	0.1	0.1	0.2
Toa Payoh	Total	66.3	2.5	2.8	3	3.5	3.8	4	4.9	5.1	5.3	5	5.1	4.9	4.4	11.9
	Boon Teck	8.1	0.3	0.3	0.4	0.5	0.5	0.4	0.5	0.5	0.6	0.6	0.6	0.6	0.5	1.8
	Braddell	6.4	0.2	0.3	0.3	0.4	0.4	0.4	0.4	0.5	0.5	0.5	0.5	0.5	0.4	1.2
	Kallang	4.4	0.1	0.2	0.2	0.3	0.3	0.2	0.3	0.3	0.4	0.3	0.4	0.3	0.3	0.9
	Kim Keat	4.5	0.1	0.2	0.2	0.2	0.3	0.3	0.3	0.3	0.3	0.4	0.4	0.4	0.3	0.8
	Marymount	6.7	0.2	0.2	0.3	0.3	0.3	0.4	0.5	0.5	0.5	0.5	0.5	0.5	0.5	1.5
	Paya Lebar	3.4	0.1	0.1	0.1	0.2	0.2	0.2	0.3	0.3	0.3	0.3	0.3	0.3	0.2	0.6
	Pei Chun	6.2	0.2	0.3	0.3	0.3	0.3	0.4	0.4	0.5	0.6	0.5	0.4	0.4	0.4	1.2
	Potong Pasir	6.6	0.2	0.2	0.2	0.3	0.4	0.4	0.5	0.5	0.5	0.5	0.5	0.6	0.6	1
	Sennett	2.3	0.1	0.1	0.1	0.1	0.2	0.1	0.1	0.1	0.2	0.2	0.2	0.2	0.2	0.5
	Toa Payoh Central	16.4	0.9	0.8	0.8	0.9	0.8	1.1	1.5	1.4	1.4	1.2	1.2	1	0.9	2.5
	Woodleigh	1.2	0.1	0.1	0.1	0.1	0.1	0.1	0.1	0.1	0.1	0.1	0.1	0.1	0.1	0.1
Woodlands	Total	123.9	6.1	7.5	9.3	10.5	9.2	8.8	9.9	10.2	11.6	11	9.4	7.1	4.9	8.4
	Midview	17.4	0.7	1	1.5	1.8	1.5	1.2	1.1	1.1	1.8	1.8	1.3	0.9	0.6	1.1
	North Coast	7.5	0.3	0.3	0.4	0.6	0.6	0.5	0.5	0.5	0.5	0.7	0.6	0.6	0.5	0.9
	Woodgrove	18	0.7	1	1.4	1.8	1.5	1.2	1.1	1.3	1.8	1.8	1.5	1.1	0.7	1.2
	Woodlands East	47	2.6	3.2	3.7	3.7	3.1	3.3	4.1	4.6	4.7	4	3.4	2.5	1.6	2.5
	Woodlands South	18.1	1.2	1.2	1.4	1.3	1.2	1.4	1.8	1.7	1.6	1.4	1.2	0.9	0.7	1
	Woodlands West	15.9	0.7	0.7	0.9	1.3	1.3	1.2	1.1	1.1	1.2	1.4	1.4	1.2	0.9	1.6
Yishun	Total	94.7	4.2	4.7	5.2	6.1	7.7	7.5	7.5	7.1	7.1	8	8.5	7.3	5.1	8.7
	Khatib	5.8	0.2	0.2	0.3	0.4	0.5	0.5	0.4	0.4	0.4	0.5	0.6	0.5	0.4	0.5
	Lower Seletar	0.6	-	-	0.1	0.1	-	-	-	-	0.1	0.1	-	-	-	-
	Northland	16	0.6	0.8	0.9	1.1	1.3	1.3	1.2	1.2	1.2	1.4	1.5	1.2	0.8	1.4
	Springleaf	2	0.1	0.1	0.1	0.2	0.2	0.1	0.1	0.1	0.1	0.2	0.2	0.2	0.1	0.2
	Yishun Central	0.8	-	-	-	0.1	0.1	0.1	0.1	-	-	0.1	0.1	0.1	-	0.1
	Yishun East	19.3	1.2	1.1	1.2	1.3	1.6	1.5	1.8	1.5	1.4	1.7	1.6	1.2	0.9	1.3
	Yishun South	20	0.8	0.9	1	1.3	1.7	1.5	1.5	1.5	1.5	1.7	1.8	1.6	1.1	1.9
	Yishun West	29.8	1.2	1.5	1.6	1.7	2.2	2.4	2.3	2.3	2.3	2.4	2.6	2.5	1.7	3.1
Others	Total	2.6	0.1	0.1	0.1	0.1	0.3	0.1	0.2	0.3	0.2	0.2	0.2	0.2	0.1	0.3
Notes: 1) Planning areas refer to areas demarcated in the Urban Redevelopment Authority's Master Plan 2008.
2) Some planning areas/subzones are not listed due to small number of persons in the planning area/subzone.

## Sheet: A1.3
Table A1.3 Singapore Residents by Planning Area/Subzone and Type of Dwelling, June 2013
Planning Area	Subzone	Total	HDB Dwellings					Condo- miniums and Other Apartments	Landed Properties	Others
			Total HDB*	1- and 2-Room Flats^	3-Room Flats	4-Room Flats	5-Room and Executive Flats
		Number ('000)
Total	Total	3844.8	3147.6	143.4	612.1	1304	1081.2	407.5	251.3	38.3
Ang Mo Kio	Total	178.7	149.3	12.7	66.3	47.6	22.8	11.7	16.2	1.4
	Cheng San	30.9	30.8	0.9	15.5	9	5.4	-	-	0.2
	Chong Boon	29	28.7	1.8	14.2	9.1	3.6	-	-	0.3
	Kebun Bahru	25	23.5	2	12.4	6.8	2.4	-	1.2	0.3
	Sembawang Hills	6.9	-	-	-	-	-	0.2	6.7	0.1
	Shangri-La	18.3	17.9	3.3	7.6	5.4	1.6	-	0.3	0.1
	Sindo	8.2	-	-	-	-	-	2.6	5.4	0.2
	Town Centre	4.9	3.3	-	0.5	0.8	2.1	1.5	-	-
	Townsville	24.3	24.2	1.6	7.7	10.7	4.2	-	-	0.1
	Yio Chu Kang	31.2	20.9	3	8.5	5.8	3.6	7.4	2.7	0.2
Bedok	Total	294.1	199.4	9.7	65.2	74.2	50.2	46	45.7	3
	Bayshore	7.3	-	-	-	-	-	6.6	0.5	0.1
	Bedok North	89.3	79.8	3.7	36.5	27.7	11.8	4.1	4.8	0.6
	Bedok Reservoir	24.3	18.7	-	3.2	9	6.5	5.5	-	0.1
	Bedok South	52	34.1	1.8	10.3	14.4	7.7	5.6	11.8	0.5
	Frankel	32.8	0.2	0.2	-	-	-	12.3	19.5	0.7
	Kaki Bukit	42.5	41.3	0.3	7.2	17.4	16.5	0.3	0.7	0.2
	Kembangan	38.7	25.2	3.6	8.1	5.7	7.8	4.4	8.5	0.6
	Siglap	7.2	-	-	-	-	-	7.1	-	0.1
Bishan	Total	92.8	67	1.2	5.7	32.5	27.6	14.2	10.9	0.6
	Bishan East	29.8	28.4	0.3	2.1	12.5	13.5	1.2	-	0.2
	Marymount	32	24.9	-	-	15.4	9.5	3.9	3	0.1
	Upper Thomson	31.1	13.8	0.9	3.6	4.6	4.7	9	7.9	0.3
Bukit Batok	Total	142.3	111.7	0.8	29.2	52	29.6	24.7	5.1	0.8
	Bukit Batok Central	26.6	25.2	0.8	4.4	12.1	7.9	1.4	-	-
	Bukit Batok East	15.1	14.9	-	6.7	5.8	2.4	-	-	0.1
	Bukit Batok South	14.3	12.3	-	-	6.4	5.8	1.3	0.7	-
	Bukit Batok West	15.7	15.6	-	5.8	6.3	3.6	-	-	0.1
	Gombak	9.4	7	-	-	4.1	2.9	0.2	2	0.1
	Guilin	13.5	8.8	-	3.8	2.5	2.5	4.7	-	-
	Hillview	18.4	-	-	-	-	-	15.8	2.4	0.2
	Hong Kah	29.4	27.9	-	8.5	14.7	4.6	1.3	-	0.3
Bukit Merah	Total	156.1	146.6	25.4	41.9	47.1	32.2	7.2	0.5	1.8
	Alexandra Hill	16.1	15.6	4.7	3	4.4	3.5	-	-	0.5
	Bukit Ho Swee	16.4	15.7	4.2	6.2	3.3	2	0.5	-	0.1
	Bukit Merah	1.2	1.2	-	0.2	-	1	-	-	-
	Depot Road	4.1	4.1	-	-	1.8	2.3	-	-	-
	Everton Park	8.8	8.2	0.4	1.8	2.3	3.6	0.3	0.2	0.1
	Henderson Hill	13.9	13.7	4.9	4.5	3.4	1	0.1	-	0.1
	Kampong Tiong Bahru	10.7	10.5	2.3	4.9	2.1	1.3	-	-	0.2
	Maritime Square	2.4	-	-	-	-	-	2	0.1	0.3
	Redhill	12.1	11.4	2.2	2.6	3.2	3.4	0.6	-	0.1
	Telok Blangah Drive	16.4	16	1.5	5	5.6	3.9	0.3	-	0.1
	Telok Blangah Rise	14.3	13.3	0.9	4.9	6.2	1.3	0.7	0.2	0.1
	Telok Blangah Way	11	10.9	2.2	5.3	1.8	1.6	-	-	0.1
	Tiong Bahru	10.9	10.5	0.2	2.8	5.2	2.2	0.3	-	0.1
	Tiong Bahru Station	16.8	15.4	1.9	0.8	7.8	5	1.4	-	-
Bukit Panjang	Total	131.5	115.6	1	8.2	55.7	50.7	12.6	3.2	0.1
	Bangkit	24.9	23.5	-	3.3	14	6.2	1.4	-	-
	Bukit Panjang	34.7	27.8	-	4.4	11.3	12.1	6.2	0.7	-
	Dairy Farm	3.8	-	-	-	-	-	1.8	2	-
	Fajar	24.5	24.5	-	0.3	12.4	11.8	-	-	-
	Nature Reserve	3.8	-	-	-	-	-	3.2	0.5	-
	Saujana	21.9	21.9	-	-	9.7	12.3	-	-	-
	Senja	17.9	17.9	1	0.2	8.2	8.5	-	-	-
Bukit Timah	Total	73.1	7.8	-	1.1	2.9	3.8	32	32.2	1
	Anak Bukit	22.3	5.8	-	0.1	2.3	3.4	8.4	7.8	0.3
	Coronation Road	6.1	-	-	-	-	-	1.8	4	0.3
	Farrer Court	3.7	2	-	1.1	0.6	0.3	0.7	0.9	0.1
	Hillcrest	8.9	-	-	-	-	-	3.6	5.1	0.2
	Holland Road	9.9	-	-	-	-	-	5.7	4.2	-
	Leedon Park	6.1	-	-	-	-	-	2.1	4	-
	Swiss Club	5.4	-	-	-	-	-	1.9	3.4	0.1
	Ulu Pandan	10.7	-	-	-	-	-	7.8	2.9	-
Changi	Total	2.5	0.5	-	0.5	-	-	0.1	0.4	1.6
	Changi West	1.7	-	-	-	-	-	0.1	0.2	1.4
Choa Chu Kang	Total	174.9	157.2	2.6	4.7	76.2	73.7	14.7	2.6	0.4
	Central	21.1	16	-	-	9.2	6.7	5.1	-	-
	Keat Hong	16.2	13.7	-	-	8.3	5.3	2.1	0.3	0.1
	Kranji North	16.8	16.8	1.3	0.2	3.8	11.6	-	-	-
	Pang Sua	17.1	12.3	-	-	5.6	6.6	2.5	2.3	-
	Peng Siang	31.8	31.5	0.2	0.3	19.3	11.7	-	-	0.3
	Teck Whye	27	27	1.1	4.1	12.4	9.3	-	-	-
	Yew Tee	44.9	40	-	-	17.5	22.5	4.9	-	-
Clementi	Total	91.5	71.1	2.6	30.1	26.4	12.1	13.1	5.9	1.4
	Clementi Central	13.8	11.4	-	4.8	5.5	1.1	1.1	1	0.3
	Clementi North	22.7	22.5	0.6	10.6	8	3.3	-	-	0.3
	Clementi West	16.9	14.5	-	8.7	4.5	1.3	2.1	0.2	0.1
	Clementi Woods	21.9	19	2	5.7	7.1	4.2	2	0.3	0.6
	Faber	4.4	-	-	-	-	-	2.7	1.6	0.1
	Sunset Way	6.5	3.7	-	0.3	1.3	2.1	1.9	0.9	-
	West Coast	5.2	-	-	-	-	-	3.3	2	-
Downtown Core	Total	3.7	2.4	-	1.3	1	-	0.9	-	0.5
	Bugis	2.5	2.4	-	1.3	1	-	-	-	0.1
Geylang	Total	119.5	93.4	10.3	32.7	33.5	16.9	17	6.7	2.4
	Aljunied	42.4	31.3	2.5	11.4	10.3	7.1	9.1	0.6	1.3
	Geylang East	33.8	21.8	2.3	7.4	7.8	4.3	7.2	4.2	0.6
	Kampong Ubi	13.8	13.6	-	1.2	10.2	2.2	-	-	0.2
	Macpherson	29.5	26.7	5.6	12.6	5.2	3.3	0.6	1.9	0.2
Hougang	Total	217.9	175.2	2.9	26.6	87.5	56	15.8	22.7	4.2
	Hougang Central	49.2	42.7	0.9	6.2	21.4	13.1	5.1	1.3	0.2
	Lorong Ah Soo	33.7	28.9	-	9.4	11.7	7.8	0.8	3.7	0.3
	Rosyth	25	6	-	0.8	2.7	1.1	6.5	12.1	0.4
	Tai Keng	13.5	8.6	0.5	0.3	5.3	2.5	0.4	4.1	0.4
	Trafalgar	96.4	89.1	1.5	9.9	46.3	31.4	3	1.4	2.9
Jurong East	Total	87	79.5	1.5	19	29.1	29.9	7.1	-	0.4
	Boon Lay	20.7	17.6	1.3	4	6	6.2	3	-	0.2
	Jurong Lake	1.1	-	-	-	-	-	1.1	-	-
	Jurong Regional Centre	2.4	2.4	-	0.7	0.8	0.8	-	-	-
	Teban Gardens	19.5	19.5	0.2	5	8.9	5.5	-	-	-
	Toh Guan	14.8	14.8	-	-	5.5	9.3	-	-	-
	Yuhua	28.5	25.3	-	9.3	8	8.1	3	-	0.1
Jurong West	Total	271.3	255	5.8	36.2	106.2	106.7	11.6	4.1	0.6
	Boon Lay	27.5	26	4	14.8	2.8	4.3	1.4	-	0.1
	Central	69.4	68.2	-	-	26.3	41.8	1.2	-	-
	Hong Kah	58.2	55.2	-	13.3	27.1	14.8	2.8	-	0.2
	Taman Jurong	35	30.5	1.6	5.5	11.9	11.5	3.8	0.7	0.1
	Wenya	8.7	8.5	-	-	3.4	5.1	-	-	0.1
	Yunnan	72.5	66.6	0.2	2.5	34.7	29.1	2.4	3.4	0.1
Kallang	Total	102.9	83.6	12.8	29	26.1	15.8	15.8	1.5	1.9
	Bendemeer	33.9	29.5	1.8	9.6	12	6.1	3.2	0.7	0.5
	Boon Keng	11.3	11.1	1	2.6	4.7	2.7	-	0.2	0.1
	Crawford	10	9.4	4.9	2.9	0.9	0.8	0.3	-	0.2
	Geylang Bahru	13.4	13.3	1.4	8.1	1.6	2.3	-	-	0.1
	Kampong Java	11.5	8.2	0.4	2.1	4	1.8	2.4	0.6	0.2
	Lavender	10.5	7	2.8	1.5	1.8	1	2.9	0.1	0.6
	Tanjong Rhu	11.3	4.3	0.6	2.3	0.5	0.9	6.8	-	0.2
Mandai	Total	2.1	-	-	-	-	-	1.3	0.8	0.1
Marine Parade	Total	48.9	22.7	3.8	7.3	5.7	5.9	15.8	9.7	0.6
	Katong	9.7	-	-	-	-	-	4.9	4.5	0.3
	Marine Parade	29.1	22.7	3.8	7.3	5.7	5.9	6.2	0.1	0.1
	Mountbatten	10	-	-	-	-	-	4.8	5.1	0.1
Newton	Total	6.6	-	-	-	-	-	5.7	0.6	0.2
	Cairnhill	3.1	-	-	-	-	-	2.5	0.4	0.2
	Monk's Hill	1.1	-	-	-	-	-	1.1	-	-
	Orange Grove	1.4	-	-	-	-	-	1.4	-	-
Novena	Total	47.7	22.7	2.2	8.3	6.9	5.2	16.3	7.3	1.3
	Balestier	32.6	22.5	2.2	8.3	6.7	5.2	8.4	0.5	1.1
	Dunearn	3.8	-	-	-	-	-	0.7	3	-
	Malcolm	2.7	-	-	-	-	-	0.7	1.9	0.1
	Moulmein	8	0.2	-	-	0.2	-	6.5	1.3	0.1
Outram	Total	22.3	19.9	6.5	5.9	5.2	2.2	1.8	-	0.7
	China Square	1.7	1.6	-	1.5	-	0.1	0.1	-	-
	Chinatown	11.8	11.2	1.1	3.1	4.9	2.1	0.3	-	0.3
	Pearl's Hill	8.4	7.1	5.4	1.3	0.3	-	1	-	0.3
Pasir Ris	Total	136.7	108.4	0.5	-	41.1	66.8	20.1	7.5	0.7
	Elias	36.5	30.8	-	-	11.5	19.3	3.5	2.2	-
	Loyang East	14.6	-	-	-	-	-	9.5	4.7	0.4
	Pasir Ris Drive	61.1	59.1	0.5	-	25.1	33.5	1.8	-	0.2
	Pasir Ris Park	1.8	-	-	-	-	-	1.5	0.3	-
	Pasir Ris Town	22.7	18.5	-	-	4.5	14	3.8	0.4	-
Punggol	Total	88.1	87.6	3.1	2.8	38.8	42.9	-	0.3	0.2
	Subzone 2	4.6	4.6	-	0.3	4.2	0.1	-	-	-
	Subzone 3	17.5	17.5	1	1	8.6	6.9	-	-	-
	Subzone 4	43.9	43.7	-	-	13.1	30.6	-	-	0.2
	Subzone 5	21.8	21.8	2.1	1.6	12.9	5.3	-	-	-
Queenstown	Total	99	82.6	8.9	36.3	23.2	14.2	10.9	3.8	1.6
	Commonwealth	8.4	8.3	1.9	6.1	0.3	-	-	-	-
	Dover	13.3	10.7	0.5	3.3	3.8	3.1	2.3	0.1	0.2
	Ghim Moh	8.3	8.2	1.8	4.5	0.4	1.5	-	-	0.1
	Holland Drive	14.7	14.6	0.6	6.7	4.8	2.5	-	-	0.1
	Kent Ridge	1.1	-	-	-	-	-	1	0.1	-
	Margaret Drive	9.8	9.7	0.2	0.4	6.2	2.9	-	-	-
	Mei Chin	17.3	14.1	1.9	6.2	3	3	2.8	0.2	0.2
	Pasir Panjang 1	3.9	-	-	-	-	-	2.3	1.5	0.1
	Pasir Panjang 2	3.4	-	-	-	-	-	1.6	1.7	0.1
	Singapore Polytechnic	3.7	3.5	0.1	0.4	2.2	0.8	-	-	0.2
	Tanglin Halt	13.5	13.4	1.8	8.6	2.5	0.4	-	-	0.1
River Valley	Total	8.9	-	-	-	-	-	8	0.8	0.1
	Institution Hill	3.2	-	-	-	-	-	3.1	-	-
	Leonie Hill	2.4	-	-	-	-	-	2.3	0.1	0.1
	One Tree Hill	1.8	-	-	-	-	-	1.2	0.6	-
	Oxley	1.4	-	-	-	-	-	1.2	0.1	-
Rochor	Total	15.1	11.8	0.8	5.3	4.9	0.8	1.9	0.2	1.2
	Bencoolen	1.5	1.1	-	1	0.1	-	0.3	-	0.1
	Farrer Park	3.3	2.9	-	0.3	2.1	0.5	0.1	-	0.3
	Little India	4.1	3.5	-	1.5	1.7	0.3	0.1	-	0.4
	Mount Emily	1	-	-	-	-	-	0.9	0.1	-
	Sungei Road	2.5	2.4	0.8	1.2	0.4	-	-	-	-
	Victoria	2.1	1.9	-	1.3	0.6	-	0.2	-	0.1
Sembawang	Total	73.4	67.8	0.8	-	27.8	39.2	1.5	3.7	0.4
	Admiralty	12.2	12.2	0.8	-	4.6	6.9	-	-	-
	Sembawang Central	29.7	29.5	-	-	11.4	18.2	0.2	-	-
	Sembawang North	26	26	-	-	11.9	14.2	-	-	-
	Sembawang Springs	3.7	-	-	-	-	-	1.3	2	0.3
	Sembawang Straits	1.6	-	-	-	-	-	-	1.5	-
Sengkang	Total	183	172.7	3.2	3.9	77.2	88.4	8.3	1.6	0.5
	Buangkok	31.1	31.1	0.2	0.3	10.2	20.4	-	-	-
	Jalan Kayu East	23.3	23	1.8	2.6	13.7	4.9	-	0.3	-
	Jalan Kayu West	1.2	-	-	-	-	-	0.1	0.8	0.4
	Sengkang Town Centre	55.7	54.1	0.2	0.7	21.3	31.9	1.3	0.3	-
	Sungei Serangoon West	56.9	51.5	1.1	0.3	20.2	30	5.1	0.3	-
	Trafalgar	14.8	13	-	-	11.8	1.1	1.8	-	0.1
Serangoon	Total	122.6	74.3	1	11.8	36.8	23.8	12	35	1.2
	Seletar Hills	12.8	-	-	-	-	-	1.3	11.4	0.1
	Serangoon Central	51.5	32.8	0.4	6.4	17.7	8.3	9.7	8.6	0.5
	Serangoon Garden	40.1	23.3	0.7	5.4	11.7	4.6	1	15.1	0.6
	Serangoon North	18.3	18.2	-	-	7.4	10.9	-	-	-
Singapore River	Total	2.5	-	-	-	-	-	2.4	-	0.2
	Robertson Quay	2.2	-	-	-	-	-	2.2	-	-
Tampines	Total	259.5	233.8	3.6	35.2	105.1	89.8	19.7	4.7	1.3
	Simei	43.4	26.6	-	0.2	13.4	13	12.3	4.2	0.3
	Tampines East	137.6	133.9	2.7	25.3	55.3	50.6	3.1	-	0.6
	Tampines West	76.5	73.3	0.9	9.7	36.4	26.2	2.8	-	0.4
	Xilin	2	-	-	-	-	-	1.5	0.5	-
Tanglin	Total	18.1	0.6	-	-	0.2	0.3	13	4.3	0.3
	Chatsworth	5.3	-	-	-	-	-	4.1	1	0.1
	Nassim	7.9	-	-	-	-	-	6.3	1.6	0.1
	Ridout	1.4	-	-	-	-	-	0.5	0.8	-
	Tyersall	3.5	0.6	-	-	0.2	0.3	2.1	0.9	-
Toa Payoh	Total	127.5	112.4	11.7	39.9	31.9	25.3	7.4	5.9	1.9
	Boon Teck	15.8	15.5	5.6	4.6	1.4	3.9	-	-	0.3
	Braddell	12.3	11.3	1.8	4.5	2.1	2.8	0.9	-	0.1
	Kallang	8.5	8.4	0.5	2.4	3.4	2.1	-	-	0.1
	Kim Keat	8.8	8.7	-	3.6	2.9	2.2	-	-	0.1
	Marymount	12.5	11.2	0.3	6.4	1	0.6	0.9	-	0.5
	Paya Lebar	7	4.9	-	0.9	1.9	2.1	0.4	1.5	0.2
	Pei Chun	12.1	12	0.5	6.1	3.1	2.3	-	-	0.1
	Potong Pasir	13.1	11.8	-	5.7	4.3	1.2	1.1	0.1	0.1
	Sennett	4.4	-	-	-	-	-	0.1	4.1	0.2
	Toa Payoh Central	30.8	28.6	3	5.6	11.9	8.1	2	-	0.2
	Woodleigh	2.4	-	-	-	-	-	2.1	0.3	0.1
Woodlands	Total	249.7	238.4	5.2	18.4	107.2	107.6	9.6	0.6	1.1
	Midview	34.9	34.7	0.8	0.7	14.7	18.6	-	-	0.2
	North Coast	15.3	15.2	0.2	6.2	6.4	2.4	-	-	0.1
	Woodgrove	36	31.3	-	2	14.4	14.9	3.9	0.6	0.3
	Woodlands East	94.6	90.2	-	-	47.1	43.1	4.4	-	-
	Woodlands South	36.1	34.7	1.6	0.5	13.2	19.4	1.4	-	0.1
	Woodlands West	32.8	32.5	2.6	9.1	11.5	9.2	-	-	0.3
Yishun	Total	188.1	176.6	2.8	39.2	93.9	40.7	5.5	5.3	0.8
	Khatib	11.4	11.3	-	1.9	5	4.5	-	-	-
	Lower Seletar	1.1	-	-	-	-	-	-	1.1	-
	Northland	31.9	31.8	-	7.8	17.5	6.5	-	-	0.1
	Springleaf	3.9	-	-	-	-	-	0.1	3.7	0.1
	Yishun Central	1.6	1.6	-	-	0.9	0.7	-	-	-
	Yishun East	38.4	37.4	1.4	4.1	22.9	9	0.9	-	-
	Yishun South	39.6	37.9	-	3.9	20.8	13.2	1.6	-	0.1
	Yishun West	59.5	56.5	1.3	21.6	26.8	6.8	2.5	-	0.5
Others	Total	5.1	-	-	-	-	-	1.9	1.4	1.8
Notes: 1) Planning areas refer to areas demarcated in the Urban Redevelopment Authority's Master Plan 2008.
2) Some planning areas/subzones are not listed due to small number of persons in the planning area/subzone.
* Includes non-privatised Housing and Urban Development Corporation (HUDC) flats.
^ Includes HDB studio apartments.

## Sheet: A1.4
Table A1.4 Singapore Residents by Age Group and Type of Dwelling, June 2013
Age Group (Years)	Total	HDB Dwellings					Condo- miniums and Other Apartments	Landed Properties	Others
		Total HDB1	1- and 2- Room Flats2	3-Room Flats	4-Room Flats	5-Room and Executive Flats
	Number ('000)
Total	3844.8	3147.6	143.4	612.1	1304	1081.2	407.5	251.3	38.3
0-4	183.3	152	7.2	22.6	65.7	56.3	21.4	9	0.9
5-9	205.7	165	7.3	25.5	65.8	66.2	28.1	11.6	1.1
10-14	226.2	181.8	7.3	27	72.9	74.4	28.7	14.6	1.2
15-19	255.1	206.3	8	29	85.5	83.2	28.8	18.6	1.4
20-24	266.9	219.3	9	33.6	93.9	82	24.7	20.7	2.3
25-29	255.6	217.3	8.1	39	98.7	71	20.4	16.1	1.8
30-34	296.9	253.1	6.8	47.3	117.2	81.3	28.2	13.3	2.3
35-39	305.5	249.3	6.1	47.7	107.3	87.7	39.4	14.3	2.6
40-44	312.6	248.2	8.1	47.7	100.5	91.5	44.4	17.4	2.5
45-49	316.3	255	10.6	51.5	103.6	88.8	39.7	19	2.7
50-54	313	256.3	12.2	53.2	104	86.2	32.8	21.1	2.7
55-59	281.1	232.7	12.2	50.9	95.1	73.8	25.1	20.7	2.6
60-64	222.2	183.8	11.3	44.1	73.4	54.6	18	17.8	2.5
65-69	145.8	119.9	8.9	32.6	45.3	32.6	11.3	12.5	2
70-74	105.7	87.6	7.8	26	31.9	21.7	7.2	8.9	2.1
75-79	70.6	57.4	5.8	17.1	20.4	14	4.5	6.7	2
80-84	46.2	36.5	3.8	10.2	13.3	9	2.7	5	2
85 & Over	36.1	26.2	2.8	7	9.5	6.8	2.1	4.1	3.7
1 Includes non-privatised Housing and Urban Development Corporation (HUDC) flats.
2 Includes HDB Studio Apartments.

## Sheet: A1.5
Table A1.5 Population, 1871 - 2013
Year	As at end-June			Annual Growth Rate2			Population Density3 (Per Sq Km)		Sex Ratio4 (Males Per 1,000 Females)		Median Age4 (Years)		Old-Age Support Ratio4			Age Dependency Ratio4				Age Dependency Ratio4
	Total Population	Resident Population		Total Population	Resident Population								Persons Aged 15-64 Years	Persons Aged 20-64 Years		Persons Aged Under 15 Years and 65 Years & Over	Persons Aged Under 15 Years	Persons Aged 65 Years & Over		Persons Aged Under 20 Years and 65 Years & Over	Persons Aged Under 20 Years	Persons Aged 65 Years & Over
	Number ('000)			Per Cent									Per Elderly Aged 65 Years & Over			Per 100 Population Aged 15-64 Years				Per 100 Population Aged 20-64 Years
18711	97.1	..		..	..		..		3266		..		..	..		..	..	..		..	..	..
18811	137.8	..		3.6	..		..		3089		..		..	..		..	..	..		..	..	..
18911	181.6	..		2.8	..		..		3209		..		..	..		..	..	..		..	..	..
19011	227.6	..		2.3	..		391		2951		..		..	..		..	..	..		..	..	..
19111	303.3	..		2.9	..		522		2453		28.5		..	..		..	..	..		..	..	..
19211	418.4	..		3.3	..		719		2044		28.1		..	..		..	..	..		..	..	..
19311	557.7	..		2.9	..		959		1713		26.2		..	..		..	..	..		..	..	..
19471	938.1	..		3.3	..		1613		1217		22.7		34.35	29.15		60.75	57.85	2.95		89.55	86.05	3.45
19571	1445.9	..		4.4	..		2486		1117		18.8		25.6	21.3		81.7	77.8	3.9		119.1	114.3	4.7
19701	2074.5	2013.6		2.8	..		3538		1049		19.5		17	13.5		73.9	68.1	5.9		119.6	112.2	7.4
19801	2413.9	2282.1		1.5	1.3		3907		1032		24.4		13.8	11.3		48.2	41	7.3		79.8	71	8.8
1981	2532.8	2324.4		4.9	1.9		4099		1031		24.9		13.7	11.4		46.5	39.2	7.3		76	67.3	8.8
1982	2646.5	2365.7		4.5	1.8		4282		1030		25.5		13.5	11.3		45.3	37.9	7.4		72.8	64	8.8
1983	2681.1	2406.2		1.3	1.7		4338		1029		26.1		13.3	11.3		44.4	36.9	7.5		70	61.1	8.9
1984	2732.2	2443.7		1.9	1.6		4405		1029		26.7		13.1	11.2		43.7	36.1	7.7		67.1	58.2	8.9
1985	2736	2482.6		0.1	1.6		4409		1028		27.2		12.8	11.1		43.3	35.5	7.8		65	56	9
1986	2733.4	2518.6		-0.1	1.4		4397		1028		27.8		12.5	11		42.6	34.6	8		63	53.9	9.1
1987	2774.8	2553.9		1.5	1.4		4457		1027		28.3		12.3	10.8		41.8	33.7	8.1		61.4	52.1	9.3
1988	2846.1	2598.5		2.6	1.7		4549		1027		28.8		12	10.6		41.3	33	8.3		60.6	51.2	9.4
1989	2930.9	2647.6		3	1.9		4679		1027		29.3		11.9	10.5		41.3	32.9	8.4		60.3	50.7	9.6
19901	3047.1	2735.9		2.96	2.26		4814		1027		29.8		11.8	10.5		40.8	32.3	8.5		59.1	49.5	9.6
1991	3135.1	2794.7		2.9	2.2		4905		1025		30.2		11.7	10.4		41	32.4	8.6		58.4	48.8	9.6
1992	3230.7	2849.8		3	2		5040		1020		30.6		11.5	10.3		41	32.3	8.7		57.6	47.9	9.7
1993	3313.5	2904.5		2.6	1.9		5166		1017		31		11.3	10.1		41.3	32.4	8.9		56.8	47	9.9
1994	3419	2959.4		3.2	1.9		5292		1013		31.5		11	10		41.5	32.4	9.1		56.4	46.4	10
1995	3524.5	3013.5		3.1	1.8		5443		1010		31.9		10.8	9.8		41.6	32.3	9.2		56.2	46	10.2
1996	3670.7	3068.1		4.1	1.8		5669		1008		32.3		10.7	9.7		41.5	32.1	9.4		56.1	45.7	10.3
1997	3796	3123.4		3.4	1.8		5860		1005		32.7		10.5	9.6		41.4	31.9	9.5		55.8	45.3	10.5
1998	3927.2	3180		3.5	1.8		6060		1002		33.1		10.4	9.4		41.3	31.6	9.7		55.7	45.1	10.6
1999	3958.7	3229.7		0.8	1.6		5999		1000		33.6		10.1	9.2		41.2	31.3	9.9		55.4	44.5	10.8
20001	4027.9	3273.4		1.7	1.4		5900		998		34		9.9	9		41.1	30.9	10.1		55.2	44	11.2
2001	4138	3325.9		2.7	1.6		6065		995		34.4		9.7	8.8		41	30.7	10.3		54.9	43.5	11.3
2002	4176	3382.9		0.9	1.7		6078		992		34.7		9.6	8.7		40.8	30.3	10.4		54.2	42.8	11.4
2003	4114.8	3366.9		0.27	1.67		5939		988		35		9.7	8.8		40.2	29.8	10.4		53.9	42.5	11.4
2004	4166.7	3413.3		1.3	1.4		5987		986		35.4		9.2	8.4		39.5	28.7	10.8		53.8	41.9	11.9
2005	4265.8	3467.8		2.4	1.6		6121		985		35.8		8.9	8.1		39.1	27.9	11.2		53.6	41.2	12.4
2006	4401.4	3525.9		3.2	1.7		6298		983		36.1		8.6	7.8		38.5	27	11.6		53.4	40.6	12.8
2007	4588.6	3583.1		4.3	1.6		6552		982		36.4		8.5	7.7		37.9	26.1	11.8		53	40	13
2008	4839.4	3642.7		5.5	1.7		6846		980		36.7		8.4	7.6		37.2	25.3	11.9		52.2	39	13.2
2009	4987.6	3733.9		3.1	2.5		7025		976		36.9		8.3	7.5		36.5	24.4	12.1		51	37.6	13.3
20101	5076.7	3771.7		1.8	1		7146		974		37.4		8.2	7.4		35.7	23.5	12.2		50	36.5	13.5
2011	5183.7	3789.3		2.1	0.5		7273		972		38		7.9	7.2		35.3	22.7	12.6		49.2	35.4	13.9
2012	5312.4	3818.2		2.5	0.8		7429		970		38.4		7.4	6.7		35.7	22.3	13.5		49.5	34.7	14.8
2013	5399.2	3844.8		1.6	0.7		7540		968		38.9		7	6.4		36.1	21.8	14.3		49.6	33.9	15.7
Notes: 1) '..' denotes that time series data are not available.
2) Data from 2003 onwards exclude residents who have been away from Singapore for a continuous period of 12 months or longer as at the reference period.
1 Census of Population.
2 For 1871-1980, data refer to annualised growth rates over the previous Census year.
3 Prior to 2003, data are based on Singapore’s land area as at end-December. From 2003 onwards, data are based on Singapore’s land area as at end-June.
4 From 1970 onwards, data refer to resident population.
5 Excludes persons whose ages are not stated and includes Europeans enumerated on Christmas Island and Cocos Islands.
6 Based on 1989 and 1990 using de facto concept (i.e. the person is present in the country when enumerated at the reference period).
7 Based on 2003 unrevised population.

## Sheet: A1.6(Total)
Table A1.6 Singapore Residents by Age Group and Sex, June 1980 - June 2013
Age Group (Years)	1980	1981	1982	1983	1984	1985	1986	1987	1988	1989	1990
	Total ('000)
Total	2282.1	2324.4	2365.7	2406.2	2443.7	2482.6	2518.6	2553.9	2598.5	2647.6	2735.9
0 - 4	185.8	189.1	192	197.8	199.1	203.3	202.3	200.1	204.9	216.7	224
5 - 9	216.6	211.7	206.6	197.5	193.4	192	194.8	196.6	201.5	202.1	205.6
10 - 14	228.1	221.2	218.4	219.6	220.6	219.4	214.5	209.8	201	197.2	198.5
15 - 19	270.5	266	259.2	250.4	238.1	227.9	220.9	218.5	220.2	221.9	223.3
20 - 24	272.2	278.1	279	278.3	276.7	271.7	266.6	259.4	251.3	239.6	239
25 - 29	232.8	245.8	259.2	270.3	278.7	285.2	288.8	288.1	287.1	286	290.9
30 - 34	194.3	210.8	216.8	225.2	234.7	244.6	256.4	268.3	278	285.5	298.3
35 - 39	124.7	124.8	142	160.1	177	200	216.6	222.5	231.3	241.3	256
40 - 44	124.1	129.8	133.4	134	133.4	126.9	126.8	144.3	162.5	179.3	206.1
45 - 49	103	105.9	106.9	109.2	116.1	121.3	128.1	132.4	133.4	133.3	128.4
50 - 54	90.2	93.7	95.7	97.3	98.5	101.9	104	104.2	106.3	112.4	118.1
55 - 59	69.4	71.4	74.7	78.5	83	87.3	90.3	92.2	93.7	95.6	100.1
60 - 64	58.4	60.1	61.2	62.7	64.1	65.3	67.5	70.7	74.5	78.7	83
65 - 69	48.4	48.4	48.9	49.6	50.7	52.3	53.8	55.2	56.8	58.3	59.9
70 - 74	32.8	35.1	37.1	38.7	39.8	40.7	41	41.7	42.6	43.5	45
75 - 79	18.3										32.3
80 - 84	7.9	32.6*	34.7*	37.2*	39.7*	42.7*	46.1*	49.8*	53.3*	56.3*	17.5
85 & Over	4.5										9.6
* Data refer to age group 75 years & over.
Table A1.6 Singapore Residents by Age Group and Sex, June 1980 - June 2013 (cont'd)
Age Group (Years)	1991	1992	1993	1994	1995	1996	1997	1998	1999	2000	2001
	Total ('000)
Total	2794.7	2849.8	2904.5	2959.4	3013.5	3068.1	3123.4	3180	3229.7	3273.4	3325.9
0 - 4	235.5	245.8	248.8	247	248.1	245.1	243.3	240.1	232.6	225.7	223
5 - 9	205.8	204.7	210.4	223.8	230.6	242.3	253.3	257.4	256.1	256.6	254.1
10 - 14	201.2	202.2	206.7	207	209.6	209.3	208.4	214.4	228.2	235.4	247
15 - 19	218.2	213.3	204.1	200	199.9	202.4	203.4	208.3	208.6	211.3	210.9
20 - 24	234.7	234.8	237.9	239.3	237.4	231.8	226.8	217.3	213	212.2	214.6
25 - 29	289.8	286.5	281.8	273.3	267	263.5	264.8	268.5	270.2	267.2	262.8
30 - 34	304	306	307.7	309.3	308.8	309.1	306.8	304.1	296.9	290.3	286.7
35 - 39	269.2	281.7	291.8	300.1	307.4	313.3	315.9	319.2	322.3	322.6	322.9
40 - 44	224.2	231	240.3	250.8	261	273.7	286.3	296.8	305.2	312.4	318
45 - 49	129	147.4	166.3	183.8	208.1	225.8	232.4	241.9	252.3	262.2	274.6
50 - 54	126.5	131.9	133.4	133.8	128.1	128.5	146.6	165.3	182.7	206.7	223.8
55 - 59	101.4	101.2	103.7	110.1	115.5	123.8	129	130.3	130.6	125.1	125.4
60 - 64	85.7	87.4	89.1	91.3	95.3	96.8	96.8	99.2	105.4	110.5	118.5
65 - 69	62	65	68.5	72.4	76.1	78.6	80.3	82.1	84.4	88.3	89.7
70 - 74	45.9	46.8	48	49.3	50.6	53	56.2	59.9	63.6	66.9	69
75 - 79	32.5	32.8	33	33.4	34.2	34.7	35.4	36.4	38	39.6	42.5
80 - 84	18.9	20	21	21.5	21.7	21.8	21.9	22.1	22.3	22.9	23.9
85 & Over	10.3	11.2	12.3	13.1	14.1	15	15.9	16.7	17.2	17.5	18.5
Table A1.6 Singapore Residents by Age Group and Sex, June 1980 - June 2013 (cont'd)
Age Group (Years)	2002	2003	2004	2005	2006	2007	2008	2009	2010	2011	2012	2013
	Total ('000)
Total	3382.9	3366.9	3413.3	3467.8	3525.9	3583.1	3642.7	3733.9	3771.7	3789.3	3818.2	3844.8
0 - 4	217.8	209.9	204.8	199.5	194.5	193.6	193.9	197.8	194.4	188.2	186.7	183.3
5 - 9	253.2	247	240.5	237.2	235.2	229.5	223.6	221.4	215.7	208.1	206.3	205.7
10 - 14	257.7	259.1	257.3	258.6	256.5	255.3	253.8	248.6	244.3	240.5	233.3	226.2
15 - 19	209.7	214.1	227.4	234.9	246.5	257.3	262.9	262.8	263.8	260.7	258.9	255.1
20 - 24	216.3	215.4	215.2	219	219.6	218.5	225.4	241.8	247.2	255.1	264.5	266.9
25 - 29	262.7	250.9	246.7	247.8	251.7	254.5	263.1	274.3	272.6	262.6	254.6	255.6
30 - 34	289.2	287.3	290.5	293.4	293.3	294.5	289.8	297.2	298.7	297.6	295.4	296.9
35 - 39	320.8	310.6	302.9	299.2	298.2	302	307.2	317.3	320	316.2	314	305.5
40 - 44	320.9	318.3	321.1	321.5	323	321	317.4	313	309.4	306.6	308.8	312.6
45 - 49	286.7	292.8	300.7	307.5	312.9	315.6	318.1	322.5	323.5	324	320.9	316.3
50 - 54	230.4	233.2	244.1	254.2	267	279.2	289.2	297.4	303	308.1	310.4	313
55 - 59	143.2	157.9	174.8	197.8	214.6	221	229.4	239.9	248.7	260.7	271.8	281.1
60 - 64	123.4	121.7	122.7	117.6	118.2	135.5	153.2	169.7	192	208.2	214	222.2
65 - 69	89.6	89.9	96	101.1	108.8	113.8	115.2	116.3	111.5	112.4	128.9	145.8
70 - 74	70.6	70	72.5	76.5	78.3	78.6	81.3	87.4	92.6	100.1	104.4	105.7
75 - 79	45.8	42.9	47.9	51.6	54.4	56.7	59	61.5	65.2	66.9	67.7	70.6
80 - 84	25.2	25.8	26.9	27.9	29.4	31.5	33.9	37.1	39.8	42.1	44.1	46.2
85 & Over	19.8	20.1	21.3	22.6	23.7	24.9	26.4	27.8	29.2	31.1	33.6	36.1
Note: Data from 2003 onwards exclude residents who have been away from Singapore for a continuous period of 12 months or longer as at the reference period.

[truncated: 25 more sheets: A1.6(Males), A1.6(Females), A1.7, A1.8, A1.9, A2.1, A2.2, A2.3, A2.4, A3.1, A3.2(Males), A3.2(Females), A3.3, A3.4(Males), A3.4(Females), A4.1, A4.2, A4.3, A4.4, A4.5 …]
