# Supplementary material for: Projection of Young-Old and Old-Old with Functional Disability: Does Accounting for the Changing Educational Composition of the Elderly Population Make a Difference?
Source: PLoS One. 2015 May 14;10(5):e0126471. doi: 10.1371/journal.pone.0126471 (PMC4431717; doi:10.1371/journal.pone.0126471)
Supplement: S4 File — (XLS) [file pone.0126471.s007.xls]

## Sheet: Content
Content
Register-based Census - Basic Demographic Characteristics
	Table	1	Resident Population by Age Group, Ethnic Group, Sex and Residential Status
	Table	2	Resident Population Below 1 Year of Age by Month, Ethnic Group and Sex
	Table	3	Resident Population by Single Year of Age, Ethnic Group and Sex
	Table	4	Chinese Resident Population by Age Group, Dialect Group and Sex
	Table	5	Malay Resident Population by Age Group, Dialect Group and Sex
	Table	6	Indian Resident Population by Age Group, Dialect Group and Sex
	Table	7	Resident Population of Other Ethnic Groups by Age Group, Ethnic Group and Sex

## Sheet: T1
CENSUS OF POPULATION 2000
Table 1 Resident Population by Age Group, Ethnic Group, Sex and Residential Status
															Number
Age Group (Years)	Total			Chinese			Malays			Indians			Others
	Total	Males	Females	Total	Males	Females	Total	Males	Females	Total	Males	Females	Total	Males	Females
	Total
Total	3273363	1634667	1638696	2513847	1249662	1264185	455207	228850	226357	257866	134337	123529	46443	21818	24625
0 - 4	225705	116756	108949	157684	81700	75984	43047	22252	20795	20808	10685	10123	4166	2119	2047
5 - 9	256574	132200	124374	181045	93365	87680	48797	25183	23614	22569	11495	11074	4163	2157	2006
10 - 14	235352	121639	113713	167030	86660	80370	44598	22826	21772	20154	10320	9834	3570	1833	1737
15 - 19	211286	109002	102284	154767	80036	74731	36915	18992	17923	16826	8591	8235	2778	1383	1395
20 - 24	212236	106249	105987	167332	83872	83460	27913	14266	13647	14784	7129	7655	2207	982	1225
25 - 29	267161	129285	137876	211441	102406	109035	32451	16214	16237	20100	9459	10641	3169	1206	1963
30 - 34	290290	141827	148463	222467	108157	114310	38241	18802	19439	25242	13218	12024	4340	1650	2690
35 - 39	322621	162037	160584	245278	123223	122055	45771	22923	22848	26653	13818	12835	4919	2073	2846
40 - 44	312420	157640	154780	244946	123391	121555	39481	19858	19623	23670	12420	11250	4323	1971	2352
45 - 49	262201	132445	129756	211454	107176	104278	29337	14459	14878	18045	9110	8935	3365	1700	1665
50 - 54	206657	103766	102891	169486	85271	84215	20467	10000	10467	13875	6987	6888	2829	1508	1321
55 - 59	125061	61934	63127	103619	51302	52317	11497	5332	6165	8359	4464	3895	1586	836	750
60 - 64	110503	54023	56480	89929	43968	45961	11464	5503	5961	7662	3858	3804	1448	694	754
65 - 69	88305	42153	46152	69621	32615	37006	10207	4572	5635	7254	4368	2886	1223	598	625
70 - 74	66948	31122	35826	51447	22050	29397	7757	3831	3926	6666	4710	1956	1078	531	547
75 - 79	39644	17604	22040	31126	12437	18689	4470	2379	2091	3388	2454	934	660	334	326
80 - 84	22876	8872	14004	19433	6907	12526	1918	1018	900	1190	798	392	335	149	186
85 & over	17523	6113	11410	15742	5126	10616	876	440	436	621	453	168	284	94	190
CENSUS OF POPULATION 2000
Table 1 Resident Population by Age Group, Ethnic Group, Sex and Residential Status
															Number
Age Group (Years)	Total			Chinese			Malays			Indians			Others
	Total	Males	Females	Total	Males	Females	Total	Males	Females	Total	Males	Females	Total	Males	Females
	Singapore Citizens
Total	2985886	1497804	1488082	2295068	1146972	1148096	443424	224794	218630	215150	110376	104774	32244	15662	16582
0 - 4	209701	108529	101172	146014	75731	70283	42909	22181	20728	17119	8768	8351	3659	1849	1810
5 - 9	239691	123458	116233	167858	86533	81325	48570	25068	23502	19721	10023	9698	3542	1834	1708
10 - 14	222591	115074	107517	157056	81450	75606	44343	22693	21650	18173	9341	8832	3019	1590	1429
15 - 19	202842	105026	97816	148230	76921	71309	36578	18833	17745	15651	8048	7603	2383	1224	1159
20 - 24	195765	100965	94800	154126	79572	74554	27059	13979	13080	12829	6545	6284	1751	869	882
25 - 29	222180	113081	109099	174833	89044	85789	30956	15816	15140	14595	7333	7262	1796	888	908
30 - 34	236905	118083	118822	180139	89809	90330	36871	18420	18451	17818	8952	8866	2077	902	1175
35 - 39	281850	140946	140904	212751	106439	106312	44777	22591	22186	21693	10733	10960	2629	1183	1446
40 - 44	287417	144382	143035	225476	113056	112420	38520	19494	19026	20779	10612	10167	2642	1220	1422
45 - 49	245436	123131	122305	198883	100053	98830	28238	14040	14198	16190	8008	8182	2125	1030	1095
50 - 54	195751	97474	98277	162045	80845	81200	19532	9665	9867	12373	6053	6320	1801	911	890
55 - 59	117433	57403	60030	99523	48959	50564	10510	4961	5549	6477	3040	3437	923	443	480
60 - 64	104419	50857	53562	86790	42354	44436	10447	5187	5260	6141	2849	3292	1041	467	574
65 - 69	84185	39931	44254	67451	31493	35958	9719	4455	5264	6037	3539	2498	978	444	534
70 - 74	63318	28865	34453	49761	21184	28577	7406	3704	3702	5308	3594	1714	843	383	460
75 - 79	37775	16446	21329	30164	11963	18201	4289	2289	2000	2761	1928	833	561	266	295
80 - 84	22039	8457	13582	18899	6688	12211	1862	999	863	1007	671	336	271	99	172
85 & over	16588	5696	10892	15069	4878	10191	838	419	419	478	339	139	203	60	143
CENSUS OF POPULATION 2000
Table 1 Resident Population by Age Group, Ethnic Group, Sex and Residential Status
															Number
Age Group (Years)	Total			Chinese			Malays			Indians			Others
	Total	Males	Females	Total	Males	Females	Total	Males	Females	Total	Males	Females	Total	Males	Females
	Permanent Residents
Total	287477	136863	150614	218779	102690	116089	11783	4056	7727	42716	23961	18755	14199	6156	8043
0 - 4	16004	8227	7777	11670	5969	5701	138	71	67	3689	1917	1772	507	270	237
5 - 9	16883	8742	8141	13187	6832	6355	227	115	112	2848	1472	1376	621	323	298
10 - 14	12761	6565	6196	9974	5210	4764	255	133	122	1981	979	1002	551	243	308
15 - 19	8444	3976	4468	6537	3115	3422	337	159	178	1175	543	632	395	159	236
20 - 24	16471	5284	11187	13206	4300	8906	854	287	567	1955	584	1371	456	113	343
25 - 29	44981	16204	28777	36608	13362	23246	1495	398	1097	5505	2126	3379	1373	318	1055
30 - 34	53385	23744	29641	42328	18348	23980	1370	382	988	7424	4266	3158	2263	748	1515
35 - 39	40771	21091	19680	32527	16784	15743	994	332	662	4960	3085	1875	2290	890	1400
40 - 44	25003	13258	11745	19470	10335	9135	961	364	597	2891	1808	1083	1681	751	930
45 - 49	16765	9314	7451	12571	7123	5448	1099	419	680	1855	1102	753	1240	670	570
50 - 54	10906	6292	4614	7441	4426	3015	935	335	600	1502	934	568	1028	597	431
55 - 59	7628	4531	3097	4096	2343	1753	987	371	616	1882	1424	458	663	393	270
60 - 64	6084	3166	2918	3139	1614	1525	1017	316	701	1521	1009	512	407	227	180
65 - 69	4120	2222	1898	2170	1122	1048	488	117	371	1217	829	388	245	154	91
70 - 74	3630	2257	1373	1686	866	820	351	127	224	1358	1116	242	235	148	87
75 - 79	1869	1158	711	962	474	488	181	90	91	627	526	101	99	68	31
80 - 84	837	415	422	534	219	315	56	19	37	183	127	56	64	50	14
85 & over	935	417	518	673	248	425	38	21	17	143	114	29	81	34	47

## Sheet: T2
CENSUS OF POPULATION 2000
Table 2 Resident Population Below 1 Year of Age by Month, Ethnic Group and Sex
															Number
Age	Total			Chinese			Malays			Indians			Others
	Total	Males	Females	Total	Males	Females	Total	Males	Females	Total	Males	Females	Total	Males	Females
Total	40813	21166	19647	28446	14823	13623	7991	4063	3928	3621	1891	1730	755	389	366
Below 1 Month	2218	1159	1059	1478	774	704	518	262	256	180	99	81	42	24	18
1 Month	3671	1862	1809	2572	1305	1267	729	379	350	301	150	151	69	28	41
2 Months	3389	1785	1604	2428	1276	1152	638	325	313	262	152	110	61	32	29
3 Months	3616	1881	1735	2565	1338	1227	682	357	325	308	149	159	61	37	24
4 Months	3398	1764	1634	2394	1240	1154	658	332	326	286	157	129	60	35	25
5 Months	3387	1690	1697	2332	1177	1155	676	323	353	321	161	160	58	29	29
6 Months	3603	1908	1695	2477	1313	1164	719	379	340	335	177	158	72	39	33
7 Months	3682	1929	1753	2574	1370	1204	683	341	342	351	182	169	74	36	38
8 Months	3567	1843	1724	2467	1297	1170	694	341	353	337	172	165	69	33	36
9 Months	3567	1870	1697	2525	1318	1207	659	348	311	315	168	147	68	36	32
10 Months	3527	1804	1723	2425	1237	1188	721	369	352	323	174	149	58	24	34
11 Months	3188	1671	1517	2209	1178	1031	614	307	307	302	150	152	63	36	27

## Sheet: T3
CENSUS OF POPULATION 2000
Table 3 Resident Population by Single Year of Age , Ethnic Group and Sex
															Number
Age (Years)	Total			Chinese			Malays			Indians			Others
	Total	Males	Females	Total	Males	Females	Total	Males	Females	Total	Males	Females	Total	Males	Females
Total	3273363	1634667	1638696	2513847	1249662	1264185	455207	228850	226357	257866	134337	123529	46443	21818	24625
Below 1	40813	21166	19647	28446	14823	13623	7991	4063	3928	3621	1891	1730	755	389	366
1	42294	22030	20264	28908	15007	13901	8379	4452	3927	4205	2170	2035	802	401	401
2	46369	23852	22517	32393	16764	15629	8777	4460	4317	4343	2206	2137	856	422	434
3	47518	24613	22905	33438	17314	16124	8855	4595	4260	4362	2246	2116	863	458	405
4	48711	25095	23616	34499	17792	16707	9045	4682	4363	4277	2172	2105	890	449	441
5	49839	25794	24045	35314	18308	17006	9278	4768	4510	4402	2274	2128	845	444	401
6	51680	26558	25122	36406	18669	17737	9848	5116	4732	4603	2338	2265	823	435	388
7	51543	26741	24802	36233	18816	17417	9874	5106	4768	4591	2383	2208	845	436	409
8	50548	25732	24816	35427	18150	17277	9789	4934	4855	4505	2253	2252	827	395	432
9	52964	27375	25589	37665	19422	18243	10008	5259	4749	4468	2247	2221	823	447	376
10	50198	25957	24241	35076	18250	16826	9943	5048	4895	4397	2246	2151	782	413	369
11	53996	27832	26164	39531	20403	19128	9435	4846	4589	4255	2185	2070	775	398	377
12	48572	25037	23535	34722	17975	16747	8957	4612	4345	4140	2068	2072	753	382	371
13	40741	21062	19679	28225	14697	13528	8097	4086	4011	3778	1960	1818	641	319	322
14	41845	21751	20094	29476	15335	14141	8166	4234	3932	3584	1861	1723	619	321	298
15	43394	22383	21011	31048	16129	14919	8031	4075	3956	3611	1822	1789	704	357	347
16	40549	20951	19598	29146	15099	14047	7474	3852	3622	3328	1696	1632	601	304	297
17	43027	22290	20737	31449	16311	15138	7610	3932	3678	3467	1799	1668	501	248	253
18	42082	21806	20276	31368	16271	15097	7013	3632	3381	3213	1670	1543	488	233	255
19	42234	21572	20662	31756	16226	15530	6787	3501	3286	3207	1604	1603	484	241	243
20	40960	21007	19953	31344	16087	15257	6034	3160	2874	3115	1542	1573	467	218	249
21	41303	20862	20441	32411	16426	15985	5604	2823	2781	2876	1417	1459	412	196	216
22	40532	20256	20276	31893	15910	15983	5450	2788	2662	2792	1392	1400	397	166	231
23	44924	22319	22605	36098	17934	18164	5361	2744	2617	2982	1429	1553	483	212	271
24	44517	21805	22712	35586	17515	18071	5464	2751	2713	3019	1349	1670	448	190	258
25	47121	23037	24084	37273	18240	19033	6015	3054	2961	3331	1541	1790	502	202	300
CENSUS OF POPULATION 2000
Table 3 Resident Population by Single Year of Age , Ethnic Group and Sex
															-continued
															Number
Age (Years)	Total			Chinese			Malays			Indians			Others
	Total	Males	Females	Total	Males	Females	Total	Males	Females	Total	Males	Females	Total	Males	Females
26	51902	25086	26816	41428	20109	21319	6191	3098	3093	3747	1681	2066	536	198	338
27	56383	27291	29092	44778	21712	23066	6882	3485	3397	4071	1829	2242	652	265	387
28	55616	26917	28699	43910	21244	22666	6711	3311	3400	4329	2107	2222	666	255	411
29	56139	26954	29185	44052	21101	22951	6652	3266	3386	4622	2301	2321	813	286	527
30	54326	26156	28170	42631	20425	22206	6227	3053	3174	4667	2377	2290	801	301	500
31	55312	26489	28823	42688	20323	22365	6989	3380	3609	4833	2517	2316	802	269	533
32	58118	28518	29600	44710	21702	23008	7616	3853	3763	4970	2634	2336	822	329	493
33	59333	29256	30077	44656	22011	22645	8449	4118	4331	5279	2786	2493	949	341	608
34	63201	31408	31793	47782	23696	24086	8960	4398	4562	5493	2904	2589	966	410	556
35	63256	31684	31572	47880	24022	23858	8973	4420	4553	5408	2824	2584	995	418	577
36	65754	32980	32774	49803	24910	24893	9475	4787	4688	5490	2879	2611	986	404	582
37	64756	32543	32213	49266	24805	24461	9146	4587	4559	5337	2733	2604	1007	418	589
38	64181	32227	31954	48848	24496	24352	9192	4648	4544	5186	2674	2512	955	409	546
39	64674	32603	32071	49481	24990	24491	8985	4481	4504	5232	2708	2524	976	424	552
40	64220	32477	31743	49410	24914	24496	8717	4415	4302	5137	2725	2412	956	423	533
41	63969	32396	31573	49859	25157	24702	8300	4207	4093	4924	2649	2275	886	383	503
42	62721	31588	31133	49065	24678	24387	7941	3983	3958	4842	2518	2324	873	409	464
43	62185	31366	30819	49518	24991	24527	7418	3719	3699	4415	2276	2139	834	380	454
44	59325	29813	29512	47094	23651	23443	7105	3534	3571	4352	2252	2100	774	376	398
45	57317	28713	28604	45796	22996	22800	6768	3355	3413	4036	2021	2015	717	341	376
46	55905	28489	27416	44780	22903	21877	6596	3312	3284	3777	1901	1876	752	373	379
47	52541	26635	25906	42417	21533	20884	5829	2872	2957	3627	1906	1721	668	324	344
48	49610	24921	24689	40235	20334	19901	5314	2551	2763	3447	1722	1725	614	314	300
49	46828	23687	23141	38226	19410	18816	4830	2369	2461	3158	1560	1598	614	348	266
50	47090	23668	23422	38310	19312	18998	4787	2313	2474	3330	1691	1639	663	352	311
51	45306	22853	22453	37335	18931	18404	4358	2119	2239	3018	1479	1539	595	324	271
52	42836	21415	21421	35133	17598	17535	4250	2042	2208	2828	1436	1392	625	339	286
CENSUS OF POPULATION 2000
Table 3 Resident Population by Single Year of Age , Ethnic Group and Sex
															-continued
															Number
Age (Years)	Total			Chinese			Malays			Indians			Others
	Total	Males	Females	Total	Males	Females	Total	Males	Females	Total	Males	Females	Total	Males	Females
53	42631	21323	21308	34664	17332	17332	4461	2212	2249	2910	1460	1450	596	319	277
54	28794	14507	14287	24044	12098	11946	2611	1314	1297	1789	921	868	350	174	176
55	22540	11228	11312	18516	9214	9302	2160	1034	1126	1548	806	742	316	174	142
56	27344	13591	13753	22731	11270	11461	2657	1274	1383	1656	865	791	300	182	118
57	23597	11828	11769	19579	9880	9699	2142	973	1169	1549	808	741	327	167	160
58	23986	11772	12214	19884	9772	10112	2039	888	1151	1758	962	796	305	150	155
59	27594	13515	14079	22909	11166	11743	2499	1163	1336	1848	1023	825	338	163	175
60	27150	13262	13888	22358	10837	11521	2550	1200	1350	1927	1063	864	315	162	153
61	26002	12526	13476	21436	10341	11095	2587	1200	1387	1681	843	838	298	142	156
62	21205	10382	10823	17278	8492	8786	2232	1070	1162	1421	680	741	274	140	134
63	17847	8840	9007	14348	7100	7248	1924	1012	912	1288	599	689	287	129	158
64	18299	9013	9286	14509	7198	7311	2171	1021	1150	1345	673	672	274	121	153
65	20723	9870	10853	16355	7805	8550	2700	1225	1475	1420	727	693	248	113	135
66	18597	8791	9806	14579	6850	7729	2348	1032	1316	1418	789	629	252	120	132
67	17394	8366	9028	13688	6430	7258	1953	878	1075	1514	932	582	239	126	113
68	16343	7843	8500	12911	6009	6902	1720	758	962	1487	960	527	225	116	109
69	15248	7283	7965	12088	5521	6567	1486	679	807	1415	960	455	259	123	136
70	15088	7151	7937	11662	5204	6458	1656	769	887	1547	1057	490	223	121	102
71	14552	6796	7756	11259	4893	6366	1697	858	839	1365	936	429	231	109	122
72	13611	6166	7445	10397	4351	6046	1704	814	890	1307	915	392	203	86	117
73	12696	5881	6815	9665	4104	5561	1537	757	780	1267	905	362	227	115	112
74	11001	5128	5873	8464	3498	4966	1163	633	530	1180	897	283	194	100	94
75	9833	4647	5186	7458	3135	4323	1139	608	531	1080	820	260	156	84	72
76	8789	4041	4748	6796	2772	4024	970	535	435	860	647	213	163	87	76
77	7780	3304	4476	6164	2396	3768	943	476	467	543	370	173	130	62	68
78	7079	3005	4074	5546	2139	3407	907	463	444	510	353	157	116	50	66
79	6163	2607	3556	5162	1995	3167	511	297	214	395	264	131	95	51	44
CENSUS OF POPULATION 2000
Table 3 Resident Population by Single Year of Age , Ethnic Group and Sex
															-continued
															Number
Age (Years)	Total			Chinese			Malays			Indians			Others
	Total	Males	Females	Total	Males	Females	Total	Males	Females	Total	Males	Females	Total	Males	Females
80	5772	2311	3461	4813	1753	3060	528	288	240	355	239	116	76	31	45
81	4882	1930	2952	4127	1488	2639	406	229	177	273	179	94	76	34	42
82	4609	1793	2816	3869	1382	2487	446	229	217	216	144	72	78	38	40
83	4135	1538	2597	3494	1209	2285	380	173	207	205	129	76	56	27	29
84	3478	1300	2178	3130	1075	2055	158	99	59	141	107	34	49	19	30
85	3124	1154	1970	2851	994	1857	128	66	62	118	84	34	27	10	17
86	2649	934	1715	2405	801	1604	105	52	53	95	67	28	44	14	30
87	2468	885	1583	2189	729	1460	151	72	79	94	76	18	34	8	26
88	2155	767	1388	1868	621	1247	171	85	86	87	54	33	29	7	22
89	1696	599	1097	1552	514	1038	76	41	35	44	36	8	24	8	16
90	1371	458	913	1232	379	853	63	33	30	47	33	14	29	13	16
91	1035	353	682	932	300	632	54	26	28	28	19	9	21	8	13
92	823	260	563	739	214	525	47	21	26	26	20	6	11	5	6
93	595	194	401	534	165	369	25	10	15	21	16	5	15	3	12
94	405	141	264	375	116	259	10	9	1	14	13	1	6	3	3
95	326	100	226	290	81	209	13	7	6	12	9	3	11	3	8
96	224	65	159	205	54	151	4	2	2	5	3	2	10	6	4
97	175	52	123	159	42	117	8	7	1	3	3	-	5	-	5
98	146	52	94	128	43	85	5	2	3	10	6	4	3	1	2
99	99	31	68	93	25	68	2	2	-	2	2	-	2	2	-
100 & Over	232	68	164	190	48	142	14	5	9	15	12	3	13	3	10

## Sheet: T4
CENSUS OF POPULATION 2000													CENSUS OF POPULATION 2000													CENSUS OF POPULATION 2000
Table 4 Chinese Resident Population by Age Group, Dialect Group and Sex													Table 4 Chinese Resident Population by Age Group, Dialect Group and Sex													Table 4 Chinese Resident Population by Age Group, Dialect Group and Sex
																									-continued										-continued
												Number													Number										Number
Age Group (Years)	Total			Hokkien			Teochew			Cantonese			Age Group (Years)	Hakka			Hainanese			Foochow			Henghua			Age Group (Years)	Shanghainese			Hockchia			Other Chinese
	Total	Males	Females	Total	Males	Females	Total	Males	Females	Total	Males	Females		Total	Males	Females	Total	Males	Females	Total	Males	Females	Total	Males	Females		Total	Males	Females	Total	Males	Females	Total	Males	Females
Total	2513847	1249662	1264185	1033337	518348	514989	528259	264688	263571	386144	187628	198516	Total	199080	97733	101347	168338	84998	83340	47076	23375	23701	23649	11861	11788	Total	21588	10650	10938	15555	7880	7675	90821	42501	48320
0 - 4	157684	81700	75984	66500	34532	31968	32237	16680	15557	21367	11028	10339	0 - 4	12152	6309	5843	10242	5397	4845	3078	1612	1466	1663	823	840	0 - 4	1193	593	600	1056	574	482	8196	4152	4044
5 - 9	181045	93365	87680	74938	38696	36242	38072	19627	18445	24018	12443	11575	5 - 9	13460	6933	6527	11880	6196	5684	3476	1787	1689	1929	1022	907	5 - 9	1487	735	752	1179	617	562	10606	5309	5297
10 - 14	167030	86660	80370	68499	35616	32883	35664	18558	17106	21622	11257	10365	10 - 14	11994	6231	5763	11116	5703	5413	3256	1676	1580	1728	887	841	10 - 14	1425	719	706	1119	578	541	10607	5435	5172
15 - 19	154767	80036	74731	66450	34611	31839	34239	17760	16479	21823	11186	10637	15 - 19	11423	5837	5586	10455	5403	5052	2849	1465	1384	1589	797	792	15 - 19	1452	741	711	1042	539	503	3445	1697	1748
20 - 24	167332	83872	83460	70470	35635	34835	36920	18897	18023	24595	12257	12338	20 - 24	14008	6723	7285	11006	5556	5450	3200	1539	1661	1692	865	827	20 - 24	1498	788	710	1041	553	488	2902	1059	1843
25 - 29	211441	102406	109035	87065	43346	43719	42817	21367	21450	31615	15216	16399	25 - 29	19859	9244	10615	12661	6232	6429	4187	1958	2229	1910	958	952	25 - 29	1488	715	773	1105	547	558	8734	2823	5911
30 - 34	222467	108157	114310	91717	45404	46313	41800	20892	20908	33180	15998	17182	30 - 34	19720	9263	10457	12419	6214	6205	4272	2008	2264	1903	952	951	30 - 34	1471	636	835	1202	585	617	14783	6205	8578
35 - 39	245278	123223	122055	104426	52538	51888	48969	24662	24307	34956	17480	17476	35 - 39	19224	9458	9766	14490	7296	7194	4758	2427	2331	2217	1134	1083	35 - 39	1880	907	973	1620	811	809	12738	6510	6228
40 - 44	244946	123391	121555	102739	52050	50689	52439	26347	26092	36504	18341	18163	40 - 44	18009	8920	9089	16975	8568	8407	5002	2498	2504	2415	1290	1125	40 - 44	2482	1212	1270	1788	896	892	6593	3269	3324
45 - 49	211454	107176	104278	86609	44157	42452	45146	22949	22197	34183	17015	17168	45 - 49	16430	8303	8127	14912	7513	7399	4131	2040	2091	2010	1029	981	45 - 49	2449	1265	1184	1450	752	698	4134	2153	1981
50 - 54	169486	85271	84215	66958	33683	33275	37133	18850	18283	28322	13993	14329	50 - 54	13201	6609	6592	13137	6661	6476	3175	1618	1557	1694	858	836	50 - 54	2031	1005	1026	1083	579	504	2752	1415	1337
55 - 59	103619	51302	52317	41125	20503	20622	23091	11579	11512	17554	8371	9183	55 - 59	8553	4273	4280	7827	3838	3989	1452	692	760	962	498	464	55 - 59	898	438	460	591	333	258	1566	777	789
60 - 64	89929	43968	45961	33654	16794	16860	19678	9835	9843	17917	8249	9668	60 - 64	7692	3681	4011	6734	3417	3317	1377	622	755	569	265	304	60 - 64	650	323	327	391	182	209	1267	600	667
65 - 69	69621	32615	37006	28580	13387	15193	14264	6779	7485	13816	6099	7717	65 - 69	5675	2688	2987	4336	2286	2050	1002	527	475	405	171	234	65 - 69	357	168	189	305	126	179	881	384	497
70 - 74	51447	22050	29397	20575	8897	11678	11298	4706	6592	10037	4052	5985	70 - 74	3489	1521	1968	3675	1841	1834	838	419	419	397	136	261	70 - 74	283	119	164	218	88	130	637	271	366
75 - 79	31126	12437	18689	11864	4739	7125	6750	2658	4092	6567	2382	4185	75 - 79	1964	863	1101	2419	1193	1226	497	209	288	273	87	186	75 - 79	223	107	116	187	51	136	382	148	234
80 - 84	19433	6907	12526	6439	2292	4147	4340	1543	2797	4463	1332	3131	80 - 84	1233	486	747	1928	797	1131	322	168	154	184	54	130	80 - 84	174	94	80	95	29	66	255	112	143
85 & over	15742	5126	10616	4729	1468	3261	3402	999	2403	3605	929	2676	85 & over	994	391	603	2126	887	1239	204	110	94	109	35	74	85 & over	147	85	62	83	40	43	343	182	161

## Sheet: T5
CENSUS OF POPULATION 2000
Table 5 Malay Resident Population by Age Group, Dialect Group and Sex
															Number
Age Group (Years)	Total			Malay			Javanese			Boyanese			Other Malays
	Total	Males	Females	Total	Males	Females	Total	Males	Females	Total	Males	Females	Total	Males	Females
Total	455207	228850	226357	310798	156496	154302	80339	40584	39755	52046	26399	25647	12024	5371	6653
0 - 4	43047	22252	20795	29589	15238	14351	7342	3829	3513	5021	2623	2398	1095	562	533
5 - 9	48797	25183	23614	33499	17287	16212	8734	4427	4307	5428	2873	2555	1136	596	540
10 - 14	44598	22826	21772	30425	15502	14923	8161	4158	4003	4944	2594	2350	1068	572	496
15 - 19	36915	18992	17923	25191	12952	12239	6725	3542	3183	4252	2146	2106	747	352	395
20 - 24	27913	14266	13647	18944	9732	9212	4917	2546	2371	3358	1699	1659	694	289	405
25 - 29	32451	16214	16237	22020	11146	10874	5481	2760	2721	3842	1938	1904	1108	370	738
30 - 34	38241	18802	19439	26204	12910	13294	6354	3163	3191	4423	2226	2197	1260	503	757
35 - 39	45771	22923	22848	31909	15977	15932	7627	3805	3822	4934	2506	2428	1301	635	666
40 - 44	39481	19858	19623	26865	13561	13304	7424	3720	3704	4370	2218	2152	822	359	463
45 - 49	29337	14459	14878	19752	9746	10006	5573	2757	2816	3404	1716	1688	608	240	368
50 - 54	20467	10000	10467	13383	6520	6863	3907	1986	1921	2541	1234	1307	636	260	376
55 - 59	11497	5332	6165	7238	3344	3894	2358	1118	1240	1478	721	757	423	149	274
60 - 64	11464	5503	5961	7779	3801	3978	2051	942	1109	1253	643	610	381	117	264
65 - 69	10207	4572	5635	7486	3490	3996	1315	510	805	1118	468	650	288	104	184
70 - 74	7757	3831	3926	5876	2988	2888	938	435	503	733	299	434	210	109	101
75 - 79	4470	2379	2091	3034	1547	1487	798	497	301	489	248	241	149	87	62
80 - 84	1918	1018	900	1127	559	568	440	279	161	288	139	149	63	41	22
85 & over	876	440	436	477	196	281	194	110	84	170	108	62	35	26	9

## Sheet: T6
CENSUS OF POPULATION 2000													CENSUS OF POPULATION 2000													CENSUS OF POPULATION 2000
Table 6 Indian Resident Population by Age Group, Dialect Group and Sex													Table 6 Indian Resident Population by Age Group, Dialect Group and Sex													Table 6 Indian Resident Population by Age Group, Dialect Group and Sex
																									-continued													-continued
												Number													Number													Number
Age Group (Years)	Total			Tamil			Malayalee			Sikh			Age Group (Years)	Hindustani			Punjabi			Sindhi			Hindi			Age Group (Years)	Gujarati			Urdu			Sinhalese			Other Indians
	Total	Males	Females	Total	Males	Females	Total	Males	Females	Total	Males	Females		Total	Males	Females	Total	Males	Females	Total	Males	Females	Total	Males	Females		Total	Males	Females	Total	Males	Females	Total	Males	Females	Total	Males	Females
Total	257866	134337	123529	150181	79402	70779	21745	11370	10375	13260	6421	6839	Total	5062	2860	2202	4722	2307	2415	4005	1914	2091	3941	2019	1922	Total	3254	1573	1681	2997	1688	1309	2422	1180	1242	46277	23603	22674
0 - 4	20808	10685	10123	11257	5758	5499	1601	804	797	869	443	426	0 - 4	335	188	147	347	187	160	219	110	109	300	159	141	0 - 4	202	95	107	332	178	154	165	78	87	5181	2685	2496
5 - 9	22569	11495	11074	12469	6330	6139	1696	842	854	1078	553	525	5 - 9	447	225	222	368	188	180	277	147	130	140	76	64	5 - 9	231	122	109	288	137	151	146	69	77	5429	2806	2623
10 - 14	20154	10320	9834	10927	5670	5257	1431	707	724	1138	539	599	10 - 14	459	236	223	299	159	140	258	134	124	116	54	62	10 - 14	223	131	92	205	98	107	164	81	83	4934	2511	2423
15 - 19	16826	8591	8235	9518	4854	4664	1093	568	525	986	517	469	15 - 19	369	178	191	267	149	118	234	125	109	216	93	123	15 - 19	206	107	99	175	96	79	148	71	77	3614	1833	1781
20 - 24	14784	7129	7655	8645	4208	4437	905	417	488	753	375	378	20 - 24	277	138	139	271	127	144	200	91	109	214	88	126	20 - 24	167	71	96	165	62	103	147	65	82	3040	1487	1553
25 - 29	20100	9459	10641	11869	5770	6099	1501	667	834	860	395	465	25 - 29	300	146	154	408	185	223	309	146	163	524	203	321	25 - 29	271	109	162	270	121	149	167	74	93	3621	1643	1978
30 - 34	25242	13218	12024	14949	7937	7012	2260	1183	1077	1109	546	563	30 - 34	342	175	167	549	277	272	391	162	229	774	392	382	30 - 34	338	150	188	301	189	112	245	124	121	3984	2083	1901
35 - 39	26653	13818	12835	16035	8340	7695	2582	1371	1211	1564	739	825	35 - 39	565	253	312	534	251	283	430	183	247	593	325	268	35 - 39	379	175	204	332	181	151	299	150	149	3340	1850	1490
40 - 44	23670	12420	11250	14342	7630	6712	2084	1073	1011	1519	752	767	40 - 44	492	258	234	401	189	212	366	176	190	375	202	173	40 - 44	307	150	157	256	140	116	221	103	118	3307	1747	1560
45 - 49	18045	9110	8935	10190	5109	5081	1564	785	779	1033	535	498	45 - 49	276	164	112	304	152	152	282	135	147	259	144	115	45 - 49	231	114	117	141	81	60	211	111	100	3554	1780	1774
50 - 54	13875	6987	6888	8005	3949	4056	1050	536	514	648	337	311	50 - 54	195	126	69	232	111	121	253	112	141	161	105	56	50 - 54	154	77	77	115	70	45	145	75	70	2917	1489	1428
55 - 59	8359	4464	3895	5082	2861	2221	710	308	402	419	161	258	55 - 59	221	157	64	152	67	85	173	75	98	77	45	32	55 - 59	114	53	61	105	79	26	77	35	42	1229	623	606
60 - 64	7662	3858	3804	4813	2599	2214	772	331	441	428	139	289	60 - 64	196	129	67	170	62	108	173	65	108	63	35	28	60 - 64	128	46	82	76	52	24	92	38	54	751	362	389
65 - 69	7254	4368	2886	4577	2880	1697	937	600	337	361	138	223	65 - 69	191	145	46	157	62	95	182	103	79	48	34	14	65 - 69	114	56	58	89	70	19	69	41	28	529	239	290
70 - 74	6666	4710	1956	4220	3088	1132	917	690	227	242	110	132	70 - 74	255	219	36	121	56	65	159	94	65	47	38	9	70 - 74	111	68	43	82	77	5	63	33	30	449	237	212
75 - 79	3388	2454	934	2206	1660	546	411	310	101	148	76	72	75 - 79	106	91	15	78	49	29	63	38	25	13	10	3	75 - 79	52	32	20	40	36	4	39	18	21	232	134	98
80 - 84	1190	798	392	704	495	209	143	102	41	68	40	28	80 - 84	21	18	3	43	21	22	30	14	16	18	14	4	80 - 84	19	12	7	20	17	3	19	10	9	105	55	50
85 & over	621	453	168	373	264	109	88	76	12	37	26	11	85 & over	15	14	1	21	15	6	6	4	2	3	2	1	85 & over	7	5	2	5	4	1	5	4	1	61	39	22

## Sheet: T7
CENSUS OF POPULATION 2000													CENSUS OF POPULATION 2000
Table 7 Resident Population of Other Ethnic Groups by Age Group, Ethnic Group and Sex													Table 7 Resident Population of Other Ethnic Groups by Age Group, Ethnic Group and Sex
																									-continued
												Number													Number
Age Group (Years)	Total			Eurasian			Caucasian			Arab			Age Group (Years)	Filipino			Thai			Japanese			Others
	Total	Males	Females	Total	Males	Females	Total	Males	Females	Total	Males	Females		Total	Males	Females	Total	Males	Females	Total	Males	Females	Total	Males	Females
Total	46443	21818	24625	15079	7630	7449	10987	6111	4876	7541	3787	3754	Total	3213	986	2227	2931	321	2610	2492	1051	1441	4200	1932	2268
0 - 4	4166	2119	2047	1013	541	472	1679	827	852	660	342	318	0 - 4	193	98	95	70	34	36	304	152	152	247	125	122
5 - 9	4163	2157	2006	1107	553	554	1462	762	700	769	398	371	5 - 9	178	92	86	73	47	26	336	169	167	238	136	102
10 - 14	3570	1833	1737	1091	568	523	986	498	488	787	416	371	10 - 14	153	79	74	84	45	39	260	123	137	209	104	105
15 - 19	2778	1383	1395	837	414	423	532	226	306	705	357	348	15 - 19	121	71	50	37	15	22	119	59	60	427	241	186
20 - 24	2207	982	1225	807	395	412	319	120	199	475	240	235	20 - 24	129	55	74	107	17	90	76	25	51	294	130	164
25 - 29	3169	1206	1963	922	478	444	491	266	225	449	233	216	25 - 29	310	70	240	492	25	467	108	16	92	397	118	279
30 - 34	4340	1650	2690	1148	592	556	844	533	311	433	213	220	30 - 34	546	103	443	708	24	684	240	44	196	421	141	280
35 - 39	4919	2073	2846	1450	748	702	993	651	342	586	321	265	35 - 39	591	103	488	629	24	605	250	71	179	420	155	265
40 - 44	4323	1971	2352	1424	754	670	927	552	375	640	343	297	40 - 44	419	97	322	384	16	368	205	79	126	324	130	194
45 - 49	3365	1700	1665	1219	629	590	786	467	319	533	285	248	45 - 49	177	46	131	166	20	146	193	111	82	291	142	149
50 - 54	2829	1508	1321	1008	549	459	686	428	258	467	221	246	50 - 54	129	48	81	73	17	56	219	118	101	247	127	120
55 - 59	1586	836	750	532	263	269	429	273	156	273	135	138	55 - 59	76	35	41	31	12	19	104	50	54	141	68	73
60 - 64	1448	694	754	655	300	355	273	159	114	255	112	143	60 - 64	70	32	38	23	8	15	46	22	24	126	61	65
65 - 69	1223	598	625	608	286	322	190	115	75	208	79	129	65 - 69	57	28	29	22	9	13	15	6	9	123	75	48
70 - 74	1078	531	547	546	255	291	225	136	89	146	45	101	70 - 74	38	15	23	16	7	9	12	3	9	95	70	25
75 - 79	660	334	326	385	187	198	100	64	36	87	34	53	75 - 79	14	8	6	5	-	5	2	2	-	67	39	28
80 - 84	335	149	186	187	78	109	35	20	15	41	9	32	80 - 84	9	4	5	8	1	7	1	1	-	54	36	18
85 & over	284	94	190	140	40	100	30	14	16	27	4	23	85 & over	3	2	1	3	-	3	2	-	2	79	34	45
