# Supplementary material for: Projection of Young-Old and Old-Old with Functional Disability: Does Accounting for the Changing Educational Composition of the Elderly Population Make a Difference?
Source: PLoS One. 2015 May 14;10(5):e0126471. doi: 10.1371/journal.pone.0126471 (PMC4431717; doi:10.1371/journal.pone.0126471)
Supplement: S5 File — (XLS) [file pone.0126471.s008.xls]

## Sheet: Content
Contents
Education
	Table	1	Resident Students Aged 5 Years and Over by Level of Education Attending, Age Group, Sex and Ethnic Group
	Table	2	Resident Non-Students Aged 15 Years and Over by Age Group, Highest Qualification Attained, Sex and Ethnic Group
	Table	3	Resident Non-Students Aged 15 Years and Over by Highest Qualification Attained, Marital Status, Sex and Ethnic Group
	Table	4	Resident Non-Students Aged 15 Years and Over by Highest Qualification Attained, Residential Status and Sex
	Table	5	Resident Non-Students Aged 15 Years and Over by Highest Qualification Attained, Economic Status and Sex
	Table	6	Resident Non-Students Aged 15 Years and Over by Country of Birth, Highest Qualification Attained and Sex
	Table	7	Resident Non-Students Aged 15 Years and Over Born Outside Singapore by Highest Qualification Attained, Year of First Arrival and Sex
	Table	8	Resident Non-Students Aged 15 Years and Over With Below Polytechnic Qualification by Type of Vocational Qualification Acquired, Highest Academic Qualification Attained and Sex
	Table	9	Resident Non-Students Aged 15 Years and Over With Below Polytechnic Qualification by Age Group, Type of Vocational Qualification Acquired and Sex
	Table	10	Resident Non-Students Aged 15 Years and Over With Below Polytechnic Qualification by Type of Vocational Qualification Acquired, Ethnic Group and Sex
	Table	11	Resident Non-Students Aged 15 Years and Over With Below Polytechnic Qualification Who Acquired Vocational Qualification by Field of Study, Type of Vocational Qualification Acquired and Sex
	Table	12	Resident Polytechnic Graduates by Field of Study, Ethnic Group and Sex
	Table	13	Resident Polytechnic Graduates by Field of Study, Year When Highest Qualification was Attained and Sex
	Table	14	Resident Polytechnic Graduates by Field of Study, Country Where Highest Qualification was Attained and Sex
	Table	15	Resident Polytechnic Graduates by Country Where Highest Qualification was Attained, Year When Highest Qualification was Attained and Sex
	Table	16	Resident University Graduates by Field of Study, Ethnic Group and Sex
	Table	17	Resident University Graduates by Field of Study, Year When Highest Qualification was Attained and Sex
	Table	18	Resident University Graduates by Field of Study, Country Where Highest Qualification was Attained and Sex
	Table	19	Resident University Graduates by Country Where Highest Qualification was Attained, Year When Highest Qualification was Attained and Sex

## Sheet: T1
CENSUS OF POPULATION 2000
Table 1 Resident Students Aged 5 Years and Over by Level of Education Attending, Age Group, Sex and Ethnic Group
															Number
Level of Education Attending	Total			5 - 9 Years			10 - 14 Years			15 - 19 Years			20 Years and Over
	Total	Males	Females	Total	Males	Females	Total	Males	Females	Total	Males	Females	Total	Males	Females
	Total
Total	706292	365587	340705	253888	130978	122911	235174	122655	112519	159736	81756	77980	57493	30198	27295
Pre-Primary	72143	37435	34708	72143	37435	34708	-	-	-	-	-	-	-	-	-
Primary	314642	162903	151738	181746	93543	88203	132400	69035	63365	495	325	171	-	-	-
Secondary	192157	102485	89672	-	-	-	102773	53619	49154	87292	47456	39836	2091	1409	682
Upper Secondary	44629	20674	23954	-	-	-	-	-	-	35460	16475	18985	9169	4199	4970
Polytechnic	49424	26274	23150	-	-	-	-	-	-	33297	17373	15924	16128	8901	7226
University	33298	15815	17483	-	-	-	-	-	-	3192	127	3065	30106	15688	14417
CENSUS OF POPULATION 2000
Table 1 Resident Students Aged 5 Years and Over by Level of Education Attending, Age Group, Sex and Ethnic Group
															Number
Level of Education Attending	Total			5 - 9 Years			10 - 14 Years			15 - 19 Years			20 Years and Over
	Total	Males	Females	Total	Males	Females	Total	Males	Females	Total	Males	Females	Total	Males	Females
	Chinese
Total	517875	267832	250044	179567	92699	86867	167874	87500	80374	120525	61186	59339	49910	26447	23463
Pre-Primary	51196	26714	24482	51196	26714	24482	-	-	-	-	-	-	-	-	-
Primary	223679	115714	107964	128371	65985	62386	94970	49515	45456	338	215	123	-	-	-
Secondary	135283	72109	63174	-	-	-	72904	37985	34919	60955	33171	27784	1424	953	472
Upper Secondary	35441	16292	19149	-	-	-	-	-	-	28419	13119	15301	7022	3174	3848
Polytechnic	41522	22212	19309	-	-	-	-	-	-	27883	14559	13324	13638	7653	5985
University	30755	14790	15965	-	-	-	-	-	-	2929	122	2807	27826	14667	13158
CENSUS OF POPULATION 2000
Table 1 Resident Students Aged 5 Years and Over by Level of Education Attending, Age Group, Sex and Ethnic Group
															Number
Level of Education Attending	Total			5 - 9 Years			10 - 14 Years			15 - 19 Years			20 Years and Over
	Total	Males	Females	Total	Males	Females	Total	Males	Females	Total	Males	Females	Total	Males	Females
	Malays
Total	124600	64758	59841	49819	25653	24165	45284	23651	21633	25460	13439	12021	4037	2016	2021
Pre-Primary	13930	7136	6793	13930	7136	6793	-	-	-	-	-	-	-	-	-
Primary	61221	31750	29471	35889	18517	17372	25234	13163	12071	98	69	29	-	-	-
Secondary	38198	20422	17777	-	-	-	20049	10487	9562	17666	9600	8066	482	334	148
Upper Secondary	5416	2640	2776	-	-	-	-	-	-	4157	2015	2142	1259	625	634
Polytechnic	4939	2448	2491	-	-	-	-	-	-	3472	1755	1717	1467	693	774
University	895	363	532	-	-	-	-	-	-	67	-	67	828	363	465
CENSUS OF POPULATION 2000
Table 1 Resident Students Aged 5 Years and Over by Level of Education Attending, Age Group, Sex and Ethnic Group
															Number
Level of Education Attending	Total			5 - 9 Years			10 - 14 Years			15 - 19 Years			20 Years and Over
	Total	Males	Females	Total	Males	Females	Total	Males	Females	Total	Males	Females	Total	Males	Females
	Indians
Total	55628	28700	26927	21131	10824	10307	19308	10059	9249	12105	6287	5818	3083	1530	1554
Pre-Primary	5991	3014	2977	5991	3014	2977	-	-	-	-	-	-	-	-	-
Primary	25810	13336	12474	15140	7810	7331	10614	5485	5129	55	41	14	-	-	-
Secondary	16514	8830	7684	-	-	-	8694	4574	4120	7641	4138	3503	180	118	62
Upper Secondary	3321	1560	1761	-	-	-	-	-	-	2532	1194	1339	789	367	422
Polytechnic	2571	1374	1196	-	-	-	-	-	-	1716	910	806	855	464	390
University	1421	586	835	-	-	-	-	-	-	161	5	156	1260	581	679
CENSUS OF POPULATION 2000
Table 1 Resident Students Aged 5 Years and Over by Level of Education Attending, Age Group, Sex and Ethnic Group
															Number
Level of Education Attending	Total			5 - 9 Years			10 - 14 Years			15 - 19 Years			20 Years and Over
	Total	Males	Females	Total	Males	Females	Total	Males	Females	Total	Males	Females	Total	Males	Females
	Others
Total	8189	4296	3893	3372	1801	1571	2708	1445	1263	1647	845	802	463	206	257
Pre-Primary	1026	570	456	1026	570	456	-	-	-	-	-	-	-	-	-
Primary	3932	2103	1829	2345	1231	1115	1582	872	710	5	-	5	-	-	-
Secondary	2161	1124	1037	-	-	-	1126	572	554	1030	547	483	5	5	-
Upper Secondary	450	182	268	-	-	-	-	-	-	351	149	203	99	34	65
Polytechnic	393	240	153	-	-	-	-	-	-	226	149	76	167	91	77
University	226	76	150	-	-	-	-	-	-	35	-	35	191	76	115

## Sheet: T2
CENSUS OF POPULATION 2000																CENSUS OF POPULATION 2000
Table 2 Resident Non-Students Aged 15 Years and Over by Age Group, Highest Qualification Attained, Sex and Ethnic Group																Table 2 Resident Non-Students Aged 15 Years and Over by Age Group, Highest Qualification Attained, Sex and Ethnic Group
																												-continued
															Number													Number
Age Group (Years)	Total			No Qualification			Primary			Lower Secondary			Secondary			Age Group (Years)	Upper Secondary			Polytechnic			Other Diploma			University
	Total	Males	Females	Total	Males	Females	Total	Males	Females	Total	Males	Females	Total	Males	Females		Total	Males	Females	Total	Males	Females	Total	Males	Females	Total	Males	Females
	Total																Total
Total	2277401	1117804	1159597	445444	167765	277679	276542	136369	140173	248598	135251	113347	560570	274218	286352	Total	226275	119345	106930	140970	88281	52690	112371	48618	63753	266631	147958	118673
15 - 19	51759	28500	23259	1803	982	820	1943	1054	889	7546	4180	3366	23482	12320	11162	15 - 19	15028	9029	6000	1337	650	687	614	279	335	7	7	-
20 - 24	151657	76641	75016	3821	2175	1647	5497	3065	2432	10413	5643	4770	40196	20955	19242	20 - 24	25912	16751	9161	40477	22245	18232	8636	2653	5983	16703	3153	13550
25 - 29	250510	118741	131769	7206	3610	3596	11258	5083	6175	17115	7533	9581	60107	28166	31940	25 - 29	33538	16252	17286	33381	19146	14236	21113	7130	13984	66793	31821	34972
30 - 34	279500	136039	143461	15368	7978	7390	19207	8884	10323	27117	12355	14762	76218	32678	43540	30 - 34	34679	15794	18884	24294	15296	8998	20094	7605	12490	62522	35449	27073
35 - 39	310677	156250	154427	24633	11808	12824	36437	17053	19384	41107	21440	19667	96049	43586	52464	35 - 39	30047	14516	15530	16922	11567	5355	18543	8176	10367	46940	28104	18836
40 - 44	304534	152909	151625	35345	15225	20120	48949	22646	26303	40404	22389	18015	94036	44375	49661	40 - 44	29550	14188	15362	11872	8795	3077	14760	6901	7860	29618	18390	11228
45 - 49	256830	128693	128137	40640	14864	25776	42182	18354	23828	42064	23629	18435	73345	36414	36931	45 - 49	22424	11854	10570	6431	5106	1324	10704	5782	4923	19041	12691	6350
50 - 54	204891	102428	102462	50893	17671	33222	37564	17368	20196	29333	17285	12049	47288	25050	22238	50 - 54	16203	9074	7129	3198	2820	378	8318	4446	3872	12093	8714	3379
55 - 59	125039	61937	63102	49513	17387	32126	23351	12487	10864	12764	7811	4953	19745	11349	8396	55 - 59	8051	4963	3088	1566	1396	171	4167	2261	1906	5883	4283	1599
60 - 64	110670	53469	57200	55179	19910	35269	19925	11179	8746	9312	5654	3658	13272	8178	5094	60 - 64	5517	3300	2216	917	797	120	2862	1693	1170	3686	2758	928
65 - 69	87600	41679	45921	55482	20670	34813	13551	8570	4980	5240	3310	1929	7213	4748	2465	65 - 69	2455	1697	758	333	281	53	1490	971	519	1836	1433	403
70 - 74	64274	28716	35557	45135	16260	28875	8509	5267	3242	3260	2137	1123	4372	2969	1404	70 - 74	1397	909	488	155	106	49	602	432	171	843	637	206
75 - 79	39327	16897	22431	28274	9675	18599	4648	3019	1628	1779	1109	671	2964	1919	1045	75 - 79	968	673	295	62	57	5	256	159	97	376	285	91
80 & Over	40134	14903	25230	32153	9549	22603	3521	2339	1182	1145	777	368	2283	1512	771	80 & Over	506	343	162	26	19	6	210	132	78	291	232	59
CENSUS OF POPULATION 2000																CENSUS OF POPULATION 2000
Table 2 Resident Non-Students Aged 15 Years and Over by Age Group, Highest Qualification Attained, Sex and Ethnic Group																Table 2 Resident Non-Students Aged 15 Years and Over by Age Group, Highest Qualification Attained, Sex and Ethnic Group
																												-continued
															Number													Number
Age Group (Years)	Total			No Qualification			Primary			Lower Secondary			Secondary			Age Group (Years)	Upper Secondary			Polytechnic			Other Diploma			University
	Total	Males	Females	Total	Males	Females	Total	Males	Females	Total	Males	Females	Total	Males	Females		Total	Males	Females	Total	Males	Females	Total	Males	Females	Total	Males	Females
	Chinese																Chinese
Total	1798922	880273	918649	363244	138585	224659	209951	104558	105393	184438	100725	83713	418186	200903	217283	Total	174761	91190	83571	126497	78910	47587	95795	39921	55874	226049	125479	100570
15 - 19	35047	20133	14914	647	408	239	777	501	276	4238	2543	1695	15698	8364	7334	15 - 19	12021	7503	4518	1193	587	605	473	226	247	-	-	-
20 - 24	116255	58775	57480	2404	1495	908	3271	2015	1256	6666	3779	2886	26954	14025	12930	20 - 24	18469	12447	6022	36073	19870	16203	7123	2257	4866	15296	2886	12410
25 - 29	198569	94680	103888	4873	2668	2205	7506	3676	3830	12309	5459	6850	42526	19327	23198	25 - 29	24167	11659	12508	29825	17046	12779	18297	5977	12319	59067	28867	30199
30 - 34	214271	104207	110064	10927	6072	4855	12958	6321	6637	19588	8882	10706	54599	22664	31935	30 - 34	25442	11007	14435	21943	13652	8291	16903	6116	10786	51912	29494	22418
35 - 39	236478	118772	117707	18647	9375	9273	26126	12542	13584	29759	15528	14231	69639	30980	38659	35 - 39	22455	10300	12155	15352	10378	4974	15785	6583	9202	38715	23086	15629
40 - 44	239399	120014	119385	28175	12765	15410	38007	17586	20420	30069	16672	13397	71662	33146	38516	40 - 44	23326	10837	12489	10675	7856	2819	12738	5620	7118	24747	15532	9215
45 - 49	207708	104229	103479	33220	12773	20447	33961	15053	18908	32545	18439	14106	58510	28343	30166	45 - 49	18471	9633	8838	5886	4643	1243	9324	4832	4492	15791	10512	5279
50 - 54	167823	84078	83745	42296	15371	26925	30224	14246	15978	22752	13401	9351	38439	19843	18596	50 - 54	14073	7730	6343	2903	2555	347	7151	3771	3380	9986	7161	2825
55 - 59	104338	51503	52836	41900	15127	26773	18784	9983	8800	10102	6047	4056	16632	9366	7266	55 - 59	7137	4331	2806	1432	1286	147	3515	1831	1684	4837	3532	1304
60 - 64	90501	43788	46713	45796	16898	28899	15562	8723	6839	7423	4401	3022	10523	6412	4110	60 - 64	4906	2896	2009	808	711	97	2428	1389	1039	3055	2357	698
65 - 69	70145	33243	36902	45392	17360	28033	10149	6270	3879	4071	2466	1604	5459	3566	1893	65 - 69	2022	1366	656	267	219	48	1240	780	460	1545	1216	328
70 - 74	51225	21786	29438	36959	12943	24015	6199	3596	2603	2528	1575	953	3318	2164	1153	70 - 74	1087	689	398	112	82	30	450	310	140	572	427	145
75 - 79	31857	12706	19150	23323	7317	16005	3533	2187	1346	1418	873	545	2293	1439	854	75 - 79	766	530	236	24	19	5	198	116	83	302	226	76
80 & Over	35306	12359	22947	28686	8013	20672	2896	1858	1037	970	661	309	1935	1264	671	80 & Over	420	262	158	5	5	-	170	113	57	225	182	43
CENSUS OF POPULATION 2000																CENSUS OF POPULATION 2000
Table 2 Resident Non-Students Aged 15 Years and Over by Age Group, Highest Qualification Attained, Sex and Ethnic Group																Table 2 Resident Non-Students Aged 15 Years and Over by Age Group, Highest Qualification Attained, Sex and Ethnic Group
																												-continued
															Number													Number
Age Group (Years)	Total			No Qualification			Primary			Lower Secondary			Secondary			Age Group (Years)	Upper Secondary			Polytechnic			Other Diploma			University
	Total	Males	Females	Total	Males	Females	Total	Males	Females	Total	Males	Females	Total	Males	Females		Total	Males	Females	Total	Males	Females	Total	Males	Females	Total	Males	Females
	Malays																Malays
Total	285701	139920	145781	57272	20001	37271	43826	21744	22082	42076	22981	19095	91788	47215	44573	Total	30385	17044	13341	8304	5191	3113	6365	2969	3397	5683	2774	2908
15 - 19	12026	5913	6113	932	448	484	906	433	473	2499	1232	1266	5586	2823	2764	15 - 19	1955	910	1045	82	43	38	67	24	43	-	-	-
20 - 24	23678	12174	11505	1081	536	545	1673	787	886	2678	1343	1335	9112	4722	4389	20 - 24	5076	3030	2046	2838	1479	1359	770	231	538	452	45	406
25 - 29	31230	15092	16139	1526	649	877	2599	1072	1527	3205	1407	1798	12137	6112	6024	25 - 29	6269	3202	3067	2321	1364	958	1501	534	967	1671	750	921
30 - 34	37324	17958	19366	2988	1380	1608	4284	1847	2437	5242	2501	2741	14999	6911	8088	30 - 34	5608	3043	2565	1338	940	398	1229	485	744	1636	852	784
35 - 39	43931	22045	21886	4024	1741	2283	6774	3133	3642	7723	4166	3558	18186	8683	0	35 - 39	4419	2603	1816	800	614	186	1099	620	479	904	485	419
40 - 44	39049	19471	19578	4905	1655	3250	7424	3566	3859	7012	3851	3161	14623	7423	7200	40 - 44	3464	1938	1526	578	442	135	554	329	225	489	268	221
45 - 49	28885	14004	14880	5198	1408	3790	5307	2168	3139	6401	3570	2831	9062	5038	4024	45 - 49	2093	1197	895	211	182	29	364	281	83	248	159	89
50 - 54	21303	10354	10949	6052	1613	4439	4810	2198	2612	4207	2579	1628	4771	3026	1744	50 - 54	838	582	257	53	48	5	409	197	212	163	110	53
55 - 59	11396	5439	5957	5154	1500	3654	2854	1569	1285	1318	921	397	1399	959	440	55 - 59	343	261	81	34	29	5	240	159	81	55	41	14
60 - 64	11545	5505	6040	6481	2147	4333	2925	1743	1182	888	653	234	959	712	247	60 - 64	149	125	24	12	12	-	101	82	19	31	31	-
65 - 69	10607	4552	6055	7478	2191	5287	2019	1445	574	460	378	83	504	397	107	65 - 69	82	77	5	19	19	-	26	26	-	19	19	-
70 - 74	7391	3643	3748	5550	2145	3405	1286	991	295	254	230	24	236	217	19	70 - 74	45	45	-	5	5	-	5	-	5	10	10	-
75 - 79	4434	2307	2127	3444	1524	1920	643	499	143	127	96	30	163	144	19	75 - 79	43	29	14	10	10	-	-	-	-	5	5	-
80 & Over	2901	1463	1439	2459	1063	1396	322	294	29	63	53	10	53	48	5	80 & Over	-	-	-	5	5	-	-	-	-	-	-	-
CENSUS OF POPULATION 2000																CENSUS OF POPULATION 2000
Table 2 Resident Non-Students Aged 15 Years and Over by Age Group, Highest Qualification Attained, Sex and Ethnic Group																Table 2 Resident Non-Students Aged 15 Years and Over by Age Group, Highest Qualification Attained, Sex and Ethnic Group
																												continued
															Number													Number
Age Group (Years)	Total			No Qualification			Primary			Lower Secondary			Secondary			Age Group (Years)	Upper Secondary			Polytechnic			Other Diploma			University
	Total	Males	Females	Total	Males	Females	Total	Males	Females	Total	Males	Females	Total	Males	Females		Total	Males	Females	Total	Males	Females	Total	Males	Females	Total	Males	Females
	Indians																Indians
Total	163999	84446	79554	22777	8712	14066	20636	9566	11070	19551	10483	9068	43354	22845	20509	Total	17641	9540	8101	5086	3540	1546	7968	4616	3351	26986	15143	11843
15 - 19	4224	2242	1982	209	122	88	250	110	140	715	361	354	1969	1032	937	15 - 19	959	573	386	48	14	33	74	29	45	-	-	-
20 - 24	10404	5076	5328	297	129	168	538	259	279	914	477	437	3717	1982	1735	20 - 24	2109	1125	984	1340	759	582	637	155	482	852	189	663
25 - 29	17960	8013	9948	633	283	349	888	329	558	1419	617	802	4847	2516	2331	25 - 29	2684	1233	1451	1027	628	399	1117	535	582	5346	1870	3476
30 - 34	23530	12125	11404	1161	495	666	1633	673	959	1973	892	1081	5876	2786	3091	30 - 34	3099	1559	1540	858	614	244	1623	880	743	7306	4227	3080
35 - 39	25595	13498	12098	1708	663	1045	3210	1311	1899	3299	1626	1673	7193	3553	3640	35 - 39	2631	1374	1256	647	511	136	1343	818	524	5565	3640	1925
40 - 44	22160	11680	10481	2096	781	1314	3269	1418	1851	3067	1751	1316	6629	3347	3282	40 - 44	2224	1179	1045	499	436	64	1123	790	333	3253	1978	1275
45 - 49	17163	8800	8363	2060	644	1416	2742	1074	1668	2805	1470	1335	4936	2611	2325	45 - 49	1507	851	656	263	228	35	779	516	263	2071	1407	664
50 - 54	13110	6512	6599	2433	649	1785	2385	880	1504	2105	1167	939	3319	1821	1498	50 - 54	991	602	389	172	167	5	490	313	177	1216	913	303
55 - 59	7867	4121	3745	2324	713	1611	1611	884	727	1192	770	422	1409	858	551	55 - 59	467	318	148	63	53	10	246	155	91	555	370	185
60 - 64	7282	3534	3748	2738	816	1922	1313	684	629	866	522	344	1384	841	543	60 - 64	351	238	113	79	69	10	199	156	43	351	208	144
65 - 69	5926	3410	2516	2461	1059	1402	1244	812	432	596	411	185	965	633	331	65 - 69	257	199	57	34	29	5	157	113	45	212	153	59
70 - 74	4857	2932	1925	2422	1119	1303	914	651	263	366	274	92	607	477	131	70 - 74	212	156	56	34	14	19	118	103	14	185	139	46
75 - 79	2441	1596	845	1352	790	563	395	304	91	173	111	62	324	233	91	75 - 79	89	74	14	17	17	-	43	34	10	48	34	14
80 & Over	1479	907	572	882	449	434	246	177	69	59	34	26	178	154	24	80 & Over	62	57	5	6	-	6	19	19	-	26	17	10
CENSUS OF POPULATION 2000																CENSUS OF POPULATION 2000
Table 2 Resident Non-Students Aged 15 Years and Over by Age Group, Highest Qualification Attained, Sex and Ethnic Group																Table 2 Resident Non-Students Aged 15 Years and Over by Age Group, Highest Qualification Attained, Sex and Ethnic Group
																												-continued
															Number													Number
Age Group (Years)	Total			No Qualification			Primary			Lower Secondary			Secondary			Age Group (Years)	Upper Secondary			Polytechnic			Other Diploma			University
	Total	Males	Females	Total	Males	Females	Total	Males	Females	Total	Males	Females	Total	Males	Females		Total	Males	Females	Total	Males	Females	Total	Males	Females	Total	Males	Females
	Others																Others
Total	28779	13165	15614	2150	467	1683	2128	500	1628	2533	1061	1471	7242	3254	3988	Total	3487	1570	1917	1083	639	444	2243	1112	1130	7913	4561	3351
15 - 19	462	213	249	14	5	10	10	10	-	94	43	51	229	101	127	15 - 19	94	43	51	14	5	10	-	-	-	7	7	-
20 - 24	1319	616	703	40	14	26	16	5	11	155	43	112	414	226	188	20 - 24	259	149	110	226	137	89	107	10	97	103	32	70
25 - 29	2751	956	1794	174	10	165	266	5	261	181	50	131	597	210	386	25 - 29	418	158	260	208	107	101	198	83	115	709	333	375
30 - 34	4375	1748	2627	291	31	260	333	43	289	314	79	235	744	318	426	30 - 34	529	186	343	156	90	65	340	124	216	1669	877	791
35 - 39	4673	1936	2737	252	29	224	326	67	259	325	120	204	1032	369	662	35 - 39	541	238	303	123	64	59	316	155	161	1757	893	864
40 - 44	3925	1744	2181	169	24	145	249	77	172	256	116	140	1122	460	662	40 - 44	535	233	302	120	61	59	345	162	184	1129	612	517
45 - 49	3074	1660	1414	161	39	123	173	60	113	312	149	163	838	422	416	45 - 49	353	173	180	70	52	18	237	152	85	930	614	317
50 - 54	2655	1485	1169	112	39	73	145	43	102	270	139	131	759	359	400	50 - 54	302	161	141	70	50	21	268	164	104	728	530	198
55 - 59	1438	873	565	135	47	88	103	50	53	152	74	78	305	166	139	55 - 59	104	52	53	38	28	10	166	116	49	436	340	96
60 - 64	1341	643	699	164	50	115	124	29	96	134	77	57	406	213	193	60 - 64	111	41	70	18	5	13	135	66	69	249	162	86
65 - 69	922	474	448	151	60	91	139	43	96	112	55	57	285	151	134	65 - 69	94	54	40	14	14	-	66	52	14	61	45	16
70 - 74	800	354	446	204	53	151	110	29	81	112	58	54	211	111	100	70 - 74	53	19	33	5	5	-	30	19	11	76	61	14
75 - 79	597	288	309	155	43	112	77	29	48	62	29	33	184	103	81	75 - 79	71	41	30	12	12	-	14	10	5	21	21	-
80 & Over	447	175	272	126	24	102	57	10	48	53	29	24	117	45	72	80 & Over	24	24	-	10	10	-	21	-	21	39	33	6

## Sheet: T3
CENSUS OF POPULATION 2000
Table 3 Resident Non-Students Aged 15 Years and Over by Highest Qualification Attained, Marital Status, Sex and Ethnic Group
															Number
Highest Qualification Attained	Total			Single			Married			Widowed			Divorced/Separated
	Total	Males	Females	Total	Males	Females	Total	Males	Females	Total	Males	Females	Total	Males	Females
	Total
Total	2277400	1117804	1159597	545504	302400	243104	1541069	770090	770979	129101	22444	106657	61727	22869	38858
No Qualification	445444	167765	277679	46753	30086	16667	289623	120967	168657	92868	11429	81439	16199	5283	10916
Primary	276542	136369	140173	38707	25680	13027	213215	103221	109994	14862	3705	11157	9758	3763	5995
Lower Secondary	248598	135251	113347	46019	29819	16201	186321	99285	87036	6590	2083	4507	9667	4064	5603
Secondary	560570	274218	286352	144230	76961	67269	391325	188872	202453	9319	2898	6420	15696	5486	10210
Upper Secondary	226275	119345	106930	77231	44841	32390	142026	71991	70035	2689	929	1761	4329	1584	2745
Polytechnic	140970	88281	52690	71389	42608	28782	67935	44562	23373	554	479	75	1092	632	460
Other Diploma	112371	48618	63753	32224	11249	20974	76782	36231	40551	1009	316	693	2356	822	1535
University	266631	147958	118673	88951	41157	47794	173842	104960	68881	1209	605	604	2628	1235	1394
CENSUS OF POPULATION 2000
Table 3 Resident Non-Students Aged 15 Years and Over by Highest Qualification Attained, Marital Status, Sex and Ethnic Group
															Number
Highest Qualification Attained	Total			Single			Married			Widowed			Divorced/Separated
	Total	Males	Females	Total	Males	Females	Total	Males	Females	Total	Males	Females	Total	Males	Females
	Chinese
Total	1798922	880273	918649	447955	245212	202743	1202723	599725	602998	101850	17597	84253	46393	17738	28655
No Qualification	363244	138585	224659	38623	25218	13404	236886	99833	137053	75114	9199	65916	12621	4335	8286
Primary	209951	104558	105393	30453	20611	9842	161822	78430	83392	10698	2671	8027	6978	2847	4131
Lower Secondary	184438	100725	83713	34761	22893	11868	137904	73222	64682	4827	1579	3249	6946	3032	3914
Secondary	418186	200903	217283	109874	56850	53024	290045	137788	152258	6869	2255	4614	11398	4010	7387
Upper Secondary	174761	91190	83571	60369	34858	25511	109013	54433	54580	2066	694	1372	3313	1205	2108
Polytechnic	126497	78910	47587	64322	38231	26091	60737	39689	21048	470	411	59	968	579	389
Other Diploma	95795	39921	55874	28218	9524	18695	64815	29471	35344	819	244	575	1943	683	1260
University	226049	125479	100570	81335	37027	44308	141501	86860	54641	987	545	442	2227	1047	1180
CENSUS OF POPULATION 2000
Table 3 Resident Non-Students Aged 15 Years and Over by Highest Qualification Attained, Marital Status, Sex and Ethnic Group
															Number
Highest Qualification Attained	Total			Single			Married			Widowed			Divorced/Separated
	Total	Males	Females	Total	Males	Females	Total	Males	Females	Total	Males	Females	Total	Males	Females
	Malays
Total	285701	139920	145781	61149	35581	25568	198609	98150	100459	16442	3051	13391	9501	3138	6363
No Qualification	57272	20001	37271	5649	3308	2340	37029	14438	22591	12038	1565	10474	2556	691	1866
Primary	43826	21744	22082	5675	3555	2120	34248	16930	17318	2136	649	1487	1767	611	1157
Lower Secondary	42076	22981	19095	7664	4671	2993	31854	17364	14490	819	279	540	1739	666	1072
Secondary	91788	47215	44573	22786	13314	9472	65264	32670	32594	1061	344	717	2678	887	1791
Upper Secondary	30385	17044	13341	10878	6491	4387	18737	10229	8508	234	113	121	536	211	325
Polytechnic	8304	5191	3113	4377	2627	1751	3812	2497	1314	43	43	-	72	24	48
Other Diploma	6365	2969	3397	1949	762	1187	4244	2144	2100	67	29	38	105	34	72
University	5683	2774	2908	2171	853	1318	3421	1878	1543	43	29	14	48	14	33
CENSUS OF POPULATION 2000
Table 3 Resident Non-Students Aged 15 Years and Over by Highest Qualification Attained, Marital Status, Sex and Ethnic Group
															Number
Highest Qualification Attained	Total			Single			Married			Widowed			Divorced/Separated
	Total	Males	Females	Total	Males	Females	Total	Males	Females	Total	Males	Females	Total	Males	Females
	Indians
Total	163999	84446	79554	31213	18671	12542	118471	62597	55874	9590	1613	7977	4725	1565	3161
No Qualification	22777	8712	14066	2209	1430	779	14295	6408	7887	5331	635	4696	942	238	704
Primary	20636	9566	11070	2351	1411	940	15544	7515	8028	1827	364	1463	915	276	639
Lower Secondary	19551	10483	9068	3138	1997	1141	14794	7987	6807	827	196	631	792	303	489
Secondary	43354	22845	20509	10043	5952	4091	30971	16188	14783	1049	237	813	1291	469	822
Upper Secondary	17641	9540	8101	5225	3033	2192	11731	6278	5453	294	98	196	392	132	260
Polytechnic	5086	3540	1546	2293	1489	805	2734	2017	716	35	19	16	24	14	10
Other Diploma	7968	4616	3351	1748	813	935	5938	3692	2246	93	43	49	188	67	121
University	26986	15143	11843	4206	2547	1659	22465	12511	9954	134	21	113	180	64	116
CENSUS OF POPULATION 2000
Table 3 Resident Non-Students Aged 15 Years and Over by Highest Qualification Attained, Marital Status, Sex and Ethnic Group
															Number
Highest Qualification Attained	Total			Single			Married			Widowed			Divorced/Separated
	Total	Males	Females	Total	Males	Females	Total	Males	Females	Total	Males	Females	Total	Males	Females
	Others
Total	28779	13165	15614	5188	2937	2251	21266	9618	11648	1218	182	1036	1107	428	679
No Qualification	2150	467	1683	273	129	143	1413	288	1126	385	31	354	80	19	61
Primary	2128	500	1628	227	103	124	1602	347	1255	201	21	180	97	29	69
Lower Secondary	2533	1061	1471	456	257	199	1769	713	1057	117	29	88	190	63	127
Secondary	7242	3254	3988	1527	845	682	5045	2227	2818	340	63	277	330	120	210
Upper Secondary	3487	1570	1917	759	460	300	2544	1051	1494	96	24	72	88	36	53
Polytechnic	1083	639	444	397	261	135	653	359	294	5	5	-	29	14	14
Other Diploma	2243	1112	1130	308	150	158	1785	924	861	30	-	30	119	38	81
University	7913	4561	3351	1240	731	509	6455	3711	2743	45	10	35	173	109	64

## Sheet: T4
CENSUS OF POPULATION 2000
Table 4 Resident Non-Students Aged 15 Years and Over by Highest Qualification Attained, Residential Status and Sex
									Number
Highest Qualification	Total			Singapore Citizens			Permanent Residents
Attained	Total	Males	Females	Total	Males	Females	Total	Males	Females
Total	2277400	1117804	1159597	2056969	1016155	1040814	220431	101648	118783
No Qualification	445444	167765	277679	428901	162125	266776	16543	5640	10903
Primary	276542	136369	140173	260327	130205	130122	16214	6164	10051
Lower Secondary	248598	135251	113347	225907	126883	99024	22691	8367	14323
Secondary	560570	274218	286352	519760	258909	260851	40811	15309	25501
Upper Secondary	226275	119345	106930	203801	109503	94298	22473	9841	12632
Polytechnic	140970	88281	52690	129533	81724	47808	11437	6556	4881
Other Diploma	112371	48618	63753	94184	41091	53093	18186	7527	10659
University	266631	147958	118673	194556	105715	88841	72075	42243	29832

## Sheet: T5
CENSUS OF POPULATION 2000
Table 5 Resident Non-Students Aged 15 Years and Over by Highest Qualification Attained, Economic Status and Sex
															Number
Highest Qualification Attained				Economically Active
	Total			Total			Working			Unemployed			Economically Inactive
	Total	Males	Females	Total	Males	Females	Total	Males	Females	Total	Males	Females	Total	Males	Females
Total	2277400	1117804	1159597	1576585	941801	634783	1482579	889482	593097	94006	52319	41687	700816	176002	524813
No Qualification	445444	167765	277679	155943	96254	59689	141973	87075	54898	13970	9179	4790	289501	71511	217990
Primary	276542	136369	140173	157787	106426	51362	144106	97808	46298	13681	8617	5063	118755	29943	88811
Lower Secondary	248598	135251	113347	175336	118685	56651	160567	109530	51037	14769	9155	5614	73262	16566	56696
Secondary	560570	274218	286352	430403	243876	186527	405838	230724	175114	24566	13152	11414	130167	30342	99825
Upper Secondary	226275	119345	106930	183490	106664	76826	175492	102782	72710	7999	3882	4117	42784	12681	30104
Polytechnic	140970	88281	52690	130244	82333	47911	125087	79801	45287	5157	2533	2624	10726	5947	4779
Other Diploma	112371	48618	63753	98592	45099	53493	94636	43491	51145	3957	1608	2349	13778	3519	10259
University	266631	147958	118673	244789	142464	102324	234880	138272	96609	9908	4193	5716	21842	5494	16348

## Sheet: T6
CENSUS OF POPULATION 2000																CENSUS OF POPULATION 2000
Table 6 Resident Non-Students Aged 15 Years and Over by Country of Birth, Highest Qualification Attained and Sex																Table 6 Resident Non-Students Aged 15 Years and Over by Country of Birth, Highest Qualification Attained and Sex
																												continued
															Number													Number
Country of Birth	Total			No Qualification			Primary			Lower Secondary			Secondary			Country of Birth	Upper Secondary			Polytechnic			Other Diploma			University
	Total	Males	Females	Total	Males	Females	Total	Males	Females	Total	Males	Females	Total	Males	Females		Total	Males	Females	Total	Males	Females	Total	Males	Females	Total	Males	Females
Total	2277401	1117804	1159597	445444	167765	277679	276542	136369	140173	248598	135251	113347	560570	274218	286353	Total	226275	119345	106930	140970	88281	52690	112371	48618	63753	266631	147958	118673
Singapore	1764673	892938	871735	311032	123767	187265	213758	110677	103081	197360	113438	83921	475664	237957	237707	Singapore	184702	100294	84408	124251	78163	46089	85178	36623	48554	172727	92018	80709
Outside Singapore	512728	224866	287862	134412	43998	90414	62783	25692	37091	51238	21812	29426	84906	36261	48645	Outside Singapore	41573	19050	22523	16719	10118	6601	27193	11995	15198	93904	55940	37964
Malaysia	286051	122462	163589	56132	15847	40285	42079	14989	27089	37721	15195	22526	60213	25527	34686	Malaysia	23453	11926	11526	11473	7428	4044	16750	7273	9477	38231	24275	13955
Indonesia	26630	9169	17460	8354	2280	6074	3278	896	2382	2068	577	1491	3529	1215	2314	Indonesia	2450	827	1623	581	321	261	1079	365	714	5291	2690	2601
China, Hong Kong and Taiwan	131647	58273	73374	60444	21711	38733	11196	6913	4282	6904	3999	2905	12126	5540	6586	China, Hong Kong and Taiwan	10240	3912	6328	2845	1122	1724	5227	1698	3530	22665	13378	9286
South Asia*	49219	27074	22145	8155	3974	4181	5061	2840	2221	3600	1869	1730	6474	3340	3134	South Asia*	3422	1749	1674	1226	965	261	2569	1903	667	18711	10433	8278
Other Asian Countries	12308	3551	8757	1103	84	1019	1103	38	1065	774	93	681	1873	326	1547	Other Asian Countries	1423	334	1089	349	131	217	854	284	569	4830	2261	2570
European Countries	3454	2297	1157	12	7	5	5	-	5	51	25	26	292	126	166	European Countries	299	163	136	168	104	64	463	300	163	2164	1572	592
USA and Canada	1175	762	413	-	-	-	-	-	-	5	5	-	71	39	32	USA and Canada	99	51	48	6	-	6	46	34	11	948	633	315
Others	2244	1278	967	211	95	116	62	14	48	117	50	67	327	147	180	Others	186	89	98	71	47	24	206	138	67	1065	698	367
* Includes India, Pakistan, Bangladesh and Sri Lanka																* Includes India, Pakistan, Bangladesh and Sri Lanka

## Sheet: T7
CENSUS OF POPULATION 2000													CENSUS OF POPULATION 2000
Table 7 Resident Non-Students Aged 15 Years and Over Born Outside Singapore by Highest Qualification Attained													Table 7 Resident Non-Students Aged 15 Years and Over Born Outside Singapore by Highest Qualification Attained
Year of First Arrival and Sex													Year of First Arrival and Sex
																									continued
												Number													Number
Highest Qualification Attained	Total			Before 1941			1941 - 1950			1951 - 1960			Highest Qualification Attained	1961 - 1970			1971 - 1980			1981 - 1990			1991 - 2000
	Total	Males	Females	Total	Males	Females	Total	Males	Females	Total	Males	Females		Total	Males	Females	Total	Males	Females	Total	Males	Females	Total	Males	Females
Total	512728	224866	287862	51609	23523	28086	60733	30176	30557	81488	38431	43057	Total	53617	22001	31617	63703	28327	35376	83320	34223	49097	118258	48186	70072
No Qualification	134412	43998	90414	38463	14696	23768	33815	13193	20622	31892	9827	22065	No Qualification	14302	3285	11016	7955	1754	6201	4088	719	3369	3897	525	3372
Primary	62783	25692	37091	5934	3989	1945	9652	5930	3722	14821	7688	7132	Primary	10287	3641	6647	11046	2697	8350	6441	1116	5325	4604	632	3972
Lower Secondary	51238	21812	29426	2093	1513	580	4396	2803	1593	9059	5624	3435	Lower Secondary	6338	3202	3135	9161	3909	5252	11807	2925	8883	8385	1837	6548
Secondary	84906	36261	48645	3025	1957	1067	6663	4130	2533	13426	7384	6042	Secondary	10665	5091	5574	13064	6499	6564	19107	6197	12910	18957	5003	13955
Upper Secondary	41573	19050	22523	1034	680	354	2737	1717	1019	5444	3315	2128	Upper Secondary	4147	1999	2148	5438	2875	2562	9923	4035	5888	12851	4428	8423
Polytechnic	16719	10118	6601	48	39	10	450	400	49	915	724	191	Polytechnic	1302	895	406	3029	2089	940	4768	3052	1716	6208	2920	3288
Other Diploma	27193	11995	15198	470	250	220	1227	726	502	2005	1091	914	Other Diploma	1912	933	979	3287	1875	1411	6322	2871	3451	11970	4249	7722
University	93904	55940	37964	542	399	143	1793	1277	516	3927	2778	1149	University	4665	2954	1711	10724	6628	4096	20864	13310	7555	51387	28593	22794

## Sheet: T8
CENSUS OF POPULATION 2000										CENSUS OF POPULATION 2000
Table 8 Resident Non-Students Aged 15 Years and Over With Below Polytechnic Qualification by Type of Vocational										Table 8 Resident Non-Students Aged 15 Years and Over With Below Polytechnic Qualification by Type of Vocational
Qualification Acquired, Highest Academic Qualification Attained and Sex										Qualification Acquired, Highest Academic Qualification Attained and Sex
																			continued
									Number										Number
Type of Vocational	Total			No Qualification			Primary			Type of Vocational	Lower Secondary			Secondary			Upper Secondary
Qualification Acquired	Total	Males	Females	Total	Males	Females	Total	Males	Females	Qualification Acquired	Total	Males	Females	Total	Males	Females	Total	Males	Females
Total	1794467	846929	947538	451077	172069	279008	296530	151337	145193	Total	275789	155501	120288	596381	284544	311837	174690	83478	91212
Did Not Acquire Vocational Qualification	1560102	711489	848613	445444	167765	277679	276542	136369	140173	Did Not Acquire Vocational Qualification	241934	130138	111797	461105	211755	249351	135077	65463	69614
Acquired Vocational Qualification	234365	135440	98925	5633	4304	1329	19989	14968	5020	Acquired Vocational Qualification	33854	25363	8491	135276	72790	62486	39613	18015	21598
Basic Certificate	120400	73807	46593	4595	3449	1146	16060	11913	4147	Basic Certificate	23330	17691	5639	62144	34523	27620	14271	6231	8041
Advanced Certificate	76927	47651	29276	1038	855	183	3929	3055	873	Advanced Certificate	8790	6725	2066	50221	29924	20297	12949	7092	5857
Diploma	20167	7872	12294	-	-	-	-	-	-	Diploma	682	369	312	12673	4918	7755	6812	2585	4227
Advanced Diploma	3115	1183	1932	-	-	-	-	-	-	Advanced Diploma	93	60	34	1634	617	1017	1388	506	881
Qualification from Professional Bodies	13756	4927	8830	-	-	-	-	-	-	Qualification from Professional Bodies	959	519	440	8604	2807	5797	4194	1601	2593

## Sheet: T9
CENSUS OF POPULATION 2000													CENSUS OF POPULATION 2000
Table 9 Resident Non-Students Aged 15 Years and Over With Below Polytechnic Qualification by Age Group, Type of													Table 9 Resident Non-Students Aged 15 Years and Over With Below Polytechnic Qualification by Age Group, Type of
Vocational Qualification Acquired and Sex													Vocational Qualification Acquired and Sex
																									-continued
												Number													Number
Age Group (Years)							Acquired Vocational Qualification						Age Group (Years)	Acquired Vocational Qualification
	Total			No Vocational Qualification			Total			Basic Certificate				Advanced Certificate			Diploma			Advanced Diploma			Qualification from Professional Bodies
	Total	Males	Females	Total	Males	Females	Total	Males	Females	Total	Males	Females		Total	Males	Females	Total	Males	Females	Total	Males	Females	Total	Males	Females
Total	1794467	846929	947538	1560102	711489	848613	234365	135440	98925	120400	73807	46593	Total	76927	47651	29276	20167	7872	12294	3115	1183	1932	13756	4927	8830
15 - 19	50060	27651	22409	44582	24677	19905	5478	2974	2504	1888	1237	652	15 - 19	3331	1651	1681	259	87	172	-	-	-	-	-	-
20 - 24	88579	49367	39212	64799	36023	28776	23780	13344	10436	8909	5365	3544	20 - 24	12133	7201	4931	1808	504	1304	300	76	223	631	197	434
25 - 29	134914	62313	72601	94595	40713	53882	40320	21600	18719	17985	10385	7600	25 - 29	16643	9547	7096	3561	1080	2481	572	204	368	1558	385	1173
30 - 34	178683	79541	99141	138564	57839	80725	40118	21702	18416	19906	11456	8450	30 - 34	14119	8395	5724	3498	1084	2413	649	207	442	1947	560	1387
35 - 39	235069	110795	124275	193155	85914	107241	41915	24881	17034	23325	14433	8892	35 - 39	11793	8056	3737	3725	1394	2331	622	214	408	2451	784	1667
40 - 44	254068	120971	133098	217521	98475	119046	36548	22496	14052	20823	13537	7285	40 - 44	9940	6811	3129	3024	1261	1762	426	155	271	2335	731	1604
45 - 49	224775	107109	117666	201656	92485	109172	23118	14625	8494	13846	9066	4780	45 - 49	5152	3564	1588	2044	1081	963	223	103	119	1854	810	1043
50 - 54	183916	87827	96089	171966	80641	91324	11951	7186	4765	7155	4434	2721	50 - 54	2161	1372	789	1116	648	468	115	63	53	1403	669	735
55 - 59	114619	54628	59991	109828	51859	57969	4791	2769	2022	2781	1590	1192	55 - 59	814	548	266	452	274	178	84	65	19	659	293	366
60 - 64	104051	48722	55329	100815	46795	54020	3235	1927	1308	1932	1165	766	60 - 64	457	261	196	323	226	97	62	48	14	460	226	234
65 & Over	225732	98005	127727	222621	96068	126553	3111	1937	1174	1849	1139	710	65 & Over	383	245	139	357	233	124	62	48	14	458	272	186

[truncated: 10 more sheets: T10, T11, T12, T13, T14, T15, T16, T17, T18, T19]
